# Supplementary material for: HeliCis: a DNA motif discovery tool for colocalized motif pairs with periodic spacing
Source: BMC Bioinformatics. 2007 Oct 28;8:418. doi: 10.1186/1471-2105-8-418 (PMC2200674; doi:10.1186/1471-2105-8-418)
Supplement: Additional file 1 — Matlab and C source files. This archive contains source files and instructions for compilation. [file 1471-2105-8-418-S1.zip]

Archive with 4 entries (4 files):
- README
- helicis.m
- model_p_ratio.c
- motif_p_ratio.c
