# Supplementary material for: HeliCis: a DNA motif discovery tool for colocalized motif pairs with periodic spacing
Source: BMC Bioinformatics. 2007 Oct 28;8:418. doi: 10.1186/1471-2105-8-418 (PMC2200674; doi:10.1186/1471-2105-8-418)
Supplement: Additional file 1 — Matlab and C source files. This archive contains source files and instructions for compilation. [file 1471-2105-8-418-S1.zip › README]

README file for HeliCis 0.99


RUNNING HELICIS FROM WITHIN MATLAB
----------------------------------

First, compile the two c functions:

mex motif_p_ratio.c
mex model_p_ratio.c

HeliCis is now ready to run! Invoking HeliCis with no parameters will display
the help screen:

HELICIS De novo discovery of co-localized DNA motifs

   Version 0.99

   Usage:
   helicis INFILE [OPTIONS]

   where INFILE contains sequences in FASTA format.

   [OPTIONS] can be any of the following:

   -w1 W1        Width of motif 1 (default 12).
   -w2 W2        Width of motif 2 (default 12).
   -dmin DMIN    Minimum motif distance (in bp, can be negative, default 0).
   -dmax DMAX    Maximum motif distance (in bp, default 50).
   -t T          Period (default 10). Several can be specified using dots
                 (e.g. -t 10.11.15).
   -noise NOISE  Allowed deviation from exact periodic separation (default 0).
   -both         Search both forward and reverse strand.
   -n N          Find the <n> best non-overlapping motif pairs (default 1).
   -p P          Prior probability for presence of the motif pair in each.
                 sequence (default 0.75). '-p 1' will force presence in all
                 sequences.
   -rest REST    Number of restarts for the sampler (default 50).
   -iter ITER    Maximum number of sampling iterations (default 100). Choose a
                 higher number to improve sensitivity to weak patterns.
   -aligned      Load aligned sequence pairs and favor motif placement in
                 regions with high sequence similarity. Dashes should be
                 used to indicate gaps.
   -nostatus     Do not print status information to screen during sampling.
   -out OUTFILE  Write result to OUTFILE instead of screen.


STAND-ALONE COMPILATION
-----------------------

A stand-alone executable can be generated using 'mcc -m helicis'. Consult your
matlab documentation for proper setup of the mcc compiler.


LICENCE AND CONTACT
-------------------

HeliCis is free for academic researchers. Contact the author for commersial
licensing options or questions regarding the software:

erik.larsson@wlab.gu.se
