# Supplementary material for: HeliCis: a DNA motif discovery tool for colocalized motif pairs with periodic spacing
Source: BMC Bioinformatics. 2007 Oct 28;8:418. doi: 10.1186/1471-2105-8-418 (PMC2200674; doi:10.1186/1471-2105-8-418)
Supplement: Additional file 1 — Matlab and C source files. This archive contains source files and instructions for compilation. [file 1471-2105-8-418-S1.zip › helicis.m]

function helicis(varargin)
%HELICIS De novo discovery of co-localized DNA motifs
%
%   Version 0.99
%
%   Usage:
%   helicis INFILE [OPTIONS]
%   
%   where INFILE contains sequences in FASTA format.
%
%   [OPTIONS] can be any of the following:
%
%   -w1 W1        Width of motif 1 (default 12).
%   -w2 W2        Width of motif 2 (default 12).
%   -dmin DMIN    Minimum motif distance (in bp, can be negative, default 0).
%   -dmax DMAX    Maximum motif distance (in bp, default 50).
%   -t T          Period (default 10). Several can be specified using dots
%                 (e.g. -t 10.11.15).
%   -noise NOISE  Allowed deviation from exact periodic separation (default 0).
%   -both         Search both forward and reverse strand.
%   -n N          Find the <n> best non-overlapping motif pairs (default 1).
%   -p P          Prior probability for presence of the motif pair in each
%                 sequence (default 0.75). '-p 1' will force presence in all
%                 sequences.
%   -rest REST    Number of restarts for the sampler (default 50). Choose a
%                 higher number to improve sensitivity to weak patterns.
%   -iter ITER    Maximum number of sampling iterations (default 100).
%   -aligned      Load aligned sequence pairs and favor motif placement in
%                 regions with high sequence similarity. Dashes should be
%                 used to indicate gaps.
%   -nostatus     Do not print status information to screen during sampling.
%   -out OUTFILE  Write result (not status info) to OUTFILE instead of screen.
%
%   Examples:
%
%   helicis infile.fasta -w1 10 -w2 10 -dmin -40 -dmax 20 -t 1
%
%   Finds unordered motif pairs (width 10) which co-localize within a 40 bp
%   window. Since the period is set to 1 there is no periodicity or phase
%   involved. Graphical illustration (distance is -40 in this case):
%
%                    |MOTIF2|------|------|MOTIF1|------|------|-----|
%   Distance (gap)  -40    -30    -20    -10     0      10     20
%
%
%   helicis infile.fasta -dmax 40 -t 1 -both -rest 100
%
%   Finds ordered motif pairs separated by a spacer of maximum 40 bp. The
%   motif pair can occur on both strands. The number of restarts has been
%   elevated to increase sensitivity.
%
%
%   helicis infile.fasta
%
%   Finds ordered motif pairs with periodic separation with a period of 10,
%   maximum distance 50 bp. Be aware that the "phase" is determined
%   exhaustively - the algorithm will be restarted 10 times to try them all
%   (0..9).
%
%
%   helicis infile.fasta -dmax 14 -t 15
%
%   Finds ordered motif pairs separated by a fixed distance between 0 and
%   14 bp, which will be determined by the sampler (since DMAX is 14 no
%   variable separation is allowed - only the phase will be determined).
%
%
%   HeliCis is free for academic and non-profit researchers. Contact the
%   author for commersial licensing. Please refer to the following article
%   for a detailed description of HeliCis:
%

% Default parameter settings

Wa = 12; % Motif 1 width
Wb = 12; % Motif 2 width
D_MIN = 0; % Minimum separation
D_MAX = 50; % Maximum separation
T_LIST = [10]; % Period
NOISE = 0; % Site positions are allowed to deviate +/- NOISE from exact periodic location
BOTH_STRANDS = 0; % 1 = Search both strands
N_BEST = 1; % Find N_BEST non-overlapping models
P_SITE_PRIOR = 0.75; % Prior for presence of a motif pair in each sequence
RESTARTS = 50;
MAXITER = 100;
LOAD_ALIGNED = 0; % 1 = Load aligned sequence pairs
NO_STATUS = 0; % 0 = Show status information during sampling
FID = 1; % File identifier for results output (stdout)

% decode command line parameters
args = length(varargin);
if args == 0
    show_help;
    return;
else
    filename = varargin{1};
    n = 2;
    while n <= args
        switch varargin{n}
            case '-w1'
                n = n + 1;
                Wa = str2num(varargin{n});
            case '-w2'
                n = n + 1;
                Wb = str2num(varargin{n});
            case '-dmin'
                n = n + 1;
                D_MIN = str2num(varargin{n});
            case '-dmax'
                n = n + 1;
                D_MAX = str2num(varargin{n});
            case '-t'
                n = n + 1;                
                T_str = varargin{n};
                T_LIST = [];
                while T_str
                    [T_this T_str] = strtok(T_str, '.');
                    T_LIST = [T_LIST str2num(T_this)];
                end
            case '-noise'
                n = n + 1;
                NOISE = str2num(varargin{n});
            case '-both'
                BOTH_STRANDS = 1;
            case '-n'
                n = n + 1;
                N_BEST = str2num(varargin{n});
            case '-p'
                n = n + 1;
                P_SITE_PRIOR = str2num(varargin{n});
            case '-rest'
                n = n + 1;
                RESTARTS = str2num(varargin{n});
            case '-iter'
                n = n + 1;
                MAXITER = str2num(varargin{n});
            case '-aligned'
                LOAD_ALIGNED = 1;
            case '-nostatus'
                NO_STATUS = 1;
            case '-out'
                n = n + 1;
                FID = fopen(varargin{n}, 'w');
            otherwise
                fprintf('ERROR: Unknown parameter: %s\n', varargin{n});
                return;
        end
        n = n + 1;
    end
end
if Wa < 2 | Wb < 2
    fprintf('ERROR: Minimum motif width is 2 bp\n');
    return;
end

% load sequences
if LOAD_ALIGNED
    [s_name, s_str, S, S_r, S_l, wa, wa_r, wb, wb_r] = load_aligned_sequences(filename, Wa, Wb);
else
    [s_name, s_str, S, S_r, S_l, wa, wa_r, wb, wb_r] = load_single_sequences(filename, Wa, Wb);
end

N = length(S); % number of sequences

% calculate pseudocounts
cb_null = background_counts(S);
if BOTH_STRANDS
   pc = (cb_null + complement(cb_null))/sum(cb_null)*sqrt(N)/8; % "symmetric"
else
   pc = cb_null/sum(cb_null)*sqrt(N)/4;
end


fprintf(FID, 'HeliCis V0.99\n');
fprintf(FID, 'Arguments: ', filename);
for i = 1:args,
    fprintf(FID, '%s ', varargin{i});
end
fprintf(FID, '\n\n');


% perform Gibbs sampling -------------------------------------------
for model = 1:N_BEST,
   global_best_F = -inf;
   for T = T_LIST,
      for ph = 0:T - 1,
          % pre-calculate all valid positions for motif b given position of
          % motif a in all sequences
          for i = 1:N,
             pos_mtx = int32(zeros(1, S_l(i) - Wa + 1)); % use int32 to avoid type conversion in mex file
             col_len = int32(zeros(1, S_l(i) - Wa + 1));
             for j = 1:S_l(i) - Wa + 1,
                 v_pos = int32(valid_pos(S_l(i), j, Wa, Wb, ph, T, D_MIN, D_MAX, NOISE));
                 % valid positions are stored column-wise in matrix
                 pos_mtx(1:length(v_pos), j) = v_pos';
                 % store number of positions in each column
                 col_len(j) = int32(length(v_pos));
             end
             b_valid{i} = pos_mtx;
             b_valid_len{i} = col_len;
          end
          % run iterative optimization RESTARTS times
          for restart = 1:RESTARTS,
             if ~NO_STATUS
                fprintf('Motif pair %g/%g  Period %g  Phase %g/%g  Restart %g/%g  ', model, N_BEST, T, ph, T - 1, restart, RESTARTS);
             end
             % initialize site positions and count/frequency matrices --------------
             a = zeros(1, length(S));
             b = zeros(1, length(S));
             r = zeros(1, length(S));
             [cb cma cmb] = counts(S, S_r, cb_null, a, b, r, Wa, Wb); % calculate background and motif counts from "scratch"         
             qb = frequencies(cb, pc);
             qma = frequencies(cma, pc);
             qmb = frequencies(cmb, pc);
             % do iterative update -------------------------------------------------
             local_best_F = -inf;
             n_same = 0; % increased each time the same score is reached twice in a row
             last_F = -inf;
             for iteration = 1:MAXITER,
                % do update and sampling for all sequences
                for i = 1:N,
                   % predictive update step: if module exists in sequence i, place in background
                   if a(i) > 0
                      [cb cma] = remove_site(S, S_r, cb, cma, i, a(i), r(i));
                      [cb cmb] = remove_site(S, S_r, cb, cmb, i, b(i), r(i));
                      qb = frequencies(cb, pc);
                      qma = frequencies(cma, pc);
                      qmb = frequencies(cmb, pc);
                   end
                   % sampling step: choose new position for the module in sequence i
                   % calculate p(s|model)/p(s|background) in all positions of both strands
                   p_rat_a = motif_p_ratio(S{i}, qb, qma).*wa{i};
                   p_rat_b = motif_p_ratio(S{i}, qb, qmb).*wb{i};
                   if BOTH_STRANDS
                      p_rat_a_r = motif_p_ratio(S_r{i}, complement(qb), qma).*wa_r{i};
                      p_rat_b_r = motif_p_ratio(S_r{i}, complement(qb), qmb).*wb_r{i};
                      p_rat_model = [model_p_ratio(b_valid{i}, b_valid_len{i}, p_rat_a, p_rat_b) ...
                                     model_p_ratio(b_valid{i}, b_valid_len{i}, p_rat_a_r, p_rat_b_r)];
                   else
                      p_rat_model = model_p_ratio(b_valid{i}, b_valid_len{i}, p_rat_a, p_rat_b);
                   end
                   % make a random decision whether to place a site in the sequence
                   % or not
                   p_site_posterior = 1/(1 + length(p_rat_model)/sum(p_rat_model)*(1 - P_SITE_PRIOR)/P_SITE_PRIOR);
                   if p_site_posterior > rand
                      % place module in sequence using random sampling
                      pos_a = sample(p_rat_model);
                      if BOTH_STRANDS && (pos_a > length(p_rat_model)/2);
                         % module is on reverse strand
                         a(i) = pos_a - length(p_rat_model)/2;
                         % place motif b in sequence using random sampling
                         b_pos = b_valid{i}(1:b_valid_len{i}(a(i)), a(i));
                         b(i) = b_pos(sample(p_rat_b_r(b_pos)));
                         r(i) = 1;
                      else
                         % module is on forward strand
                         a(i) = pos_a;
                         % place motif b in sequence using random sampling
                         b_pos = b_valid{i}(1:b_valid_len{i}(a(i)), a(i));
                         b(i) = b_pos(sample(p_rat_b(b_pos)));
                         r(i) = 0;
                      end
                      [cb cma] = add_site(S, S_r, cb, cma, i, a(i), r(i));
                      [cb cmb] = add_site(S, S_r, cb, cmb, i, b(i), r(i));
                      qb = frequencies(cb, pc);
                      qma = frequencies(cma, pc);
                      qmb = frequencies(cmb, pc);
                   else
                      % no site in sequence
                      a(i) = 0;
                      b(i) = 0;
                   end
                end
                Fa = MAP(qb, qma, cma);
                Fb = MAP(qb, qmb, cmb);
                F = Fa + Fb;
                if F == last_F
                   n_same = n_same + 1;
                   if n_same > 3
                      % same result several times in a row, optimum reached
                      break;
                   end
                elseif F > local_best_F
                   % score enhanced
                   n_same = 0;
                   local_best_F = F;
                   local_best_Fa = Fa;
                   local_best_Fb = Fb;
                   local_best_a = a;
                   local_best_b = b;
                   local_best_r = r;
                   % "shift optimization" of a and b
                   has_no_motif = local_best_a == 0;
                   has_motif = not(has_no_motif);
                   center_a = a;
                   center_b = b;
                   shift = max(round(Wa/2), round(Wb/2));
                   for i = [-shift:-1 1:shift],
                      a = center_a + i;
                      a(has_no_motif) = 0;
                      b = center_b + i;
                      b(has_no_motif) = 0;
                      if ((min(a(has_motif)) > 0) & ...
                          (min(b(has_motif)) > 0) & ...
                          (min(S_l(has_motif) - a(has_motif) - Wa + 1) >= 0) & ...
                          (min(S_l(has_motif) - b(has_motif) - Wb + 1) >= 0))
                         [cb cma cmb] = counts(S, S_r, cb_null, a, b, r, Wa, Wb);
                         qb = frequencies(cb, pc);
                         qma = frequencies(cma, pc);
                         qmb = frequencies(cmb, pc);
                         Fa = MAP(qb, qma, cma);
                         Fb = MAP(qb, qmb, cmb);
                         F = Fa + Fb;
                         if F > local_best_F
                            local_best_F = F;
                            local_best_Fa = Fa;
                            local_best_Fb = Fb;
                            local_best_a = a; % no need to update local_best_r or ph
                            local_best_b = b;
                         end
                      end
                   end
                   % prepare for next iteration
                   a = local_best_a;
                   b = local_best_b;
                   [cb cma cmb] = counts(S, S_r, cb_null, a, b, r, Wa, Wb);
                   qb = frequencies(cb, pc);
                   qma = frequencies(cma, pc);
                   qmb = frequencies(cmb, pc);
                else
                   n_same = 0;
                end
                last_F = F;
             end
             if ~NO_STATUS
                fprintf('F = %1.2f\n', local_best_F);
             end
             if local_best_F > global_best_F
                global_best_F = local_best_F;
                global_best_Fa = local_best_Fa;
                global_best_Fb = local_best_Fb;
                global_best_a = local_best_a;
                global_best_b = local_best_b;
                global_best_r = local_best_r;
                global_best_ph = ph;
                global_best_T = T;
             end
          end
      end
      if ~NO_STATUS
          fprintf('\n');
      end
   end
   % print results
   fprintf(FID, 'Motif pair %g/%g:\n\n', model, N_BEST);
   fprintf(FID, 'F = %1.2f  (%1.2f + %1.2f)\n', global_best_F, global_best_Fa, global_best_Fb);
   fprintf(FID, 'Period: %g\n', global_best_T);
   print_alignment(FID, s_name, s_str, global_best_a, global_best_b, global_best_r, global_best_ph, Wa, Wb);
   fprintf(FID, '\n');
   [cb cma cmb] = counts(S, S_r, cb_null, global_best_a, global_best_b, global_best_r, Wa, Wb);
   fprintf(FID, '(Positions on the reverse strand are relative the 3'' end)\n\n');
   fprintf(FID, 'Motif 1:\n\n');
   print_counts(FID, cma);
   fprintf(FID, '\n');
   fprintf(FID, 'Motif 2:\n\n');
   print_counts(FID, cmb);
   fprintf(FID, '\n');
   qb = frequencies(cb, pc);
   fprintf(FID, 'Background distribution:\n');
   fprintf(FID, 'A: %1.2f  C: %1.2f  G: %1.2f  T: %1.2f\n', qb(1), qb(2), qb(3), qb(4));
   fprintf(FID, '\n');
   % update sampling weights to exclude the discovered sites in next run
   [wa wa_r] = exclude_sites(wa, wa_r, global_best_a, global_best_r, Wa, Wa);
   [wa wa_r] = exclude_sites(wa, wa_r, global_best_b, global_best_r, Wb, Wa);
   [wb wb_r] = exclude_sites(wb, wb_r, global_best_a, global_best_r, Wa, Wb);
   [wb wb_r] = exclude_sites(wb, wb_r, global_best_b, global_best_r, Wb, Wb);
end

if FID ~= 1
    fclose(FID);
end


% --------------------------------------------------------------------

function [w, w_r] = exclude_sites(w, w_r, a, r, W1, W2)
% Update weigth vectors to exclude sites in a, r
% W1 is the width of the sites represented by a, r
% W2 is the width of the sites associated with weigth vectors w, w_r

for i = 1:length(a),
    if a(i)
        lw = length(w{i});
        for j = max(1, a(i) - W2 + 1):min(lw, a(i) + W1 - 1),
            if r(i)
                w_r{i}(j) = 0;
                w{i}(lw - j + 1) = 0; % check this
            else
                w{i}(j) = 0;
                w_r{i}(lw - j + 1) = 0; % check this
            end
        end
    end
end

% --------------------------------------------------------------------

function print_alignment(FID, s_name, s_str, a, b, r, ph, Wa, Wb)
% Print sites

fprintf(FID, 'Phase: %g\n', ph);
fprintf(FID, '\n');

% find longest sequence name
max_len = 8;
for i = 1:length(s_name),
    len = length(s_name{i});
    if len > max_len
        max_len = len;
    end
end
fprintf(FID, 'Sequence%s  +/-  Pos 1      Motif 1%s  Pos 2      Motif 2%s  Distance\n', ...
        repmat(' ', 1 , max_len - 8), repmat(' ', 1, Wa - 3), repmat(' ', 1, Wb - 3));
fprintf(FID, '--------%s  ---  -----  ----%s----  -----  ----%s----  --------\n', ...
        repmat('-', 1 , max_len - 8), repmat('=', 1, Wa), repmat('=', 1, Wb));

for i = 1:length(a),
    name_pad = repmat(' ', 1, max_len - length(s_name{i}));
    if a(i)
        if r(i)
            s = antisense(s_str{i});
            strand = '-';
        else
            s = s_str{i};
            strand = '+';
        end
        sa = s(a(i):a(i) + Wa - 1);
        sa_l = lower(s(max(a(i) - 4, 1):a(i) - 1));
        sa_r = lower(s(a(i) + Wa:min(a(i) + Wa + 3, length(s))));
        sb = s(b(i):b(i) + Wb - 1);
        sb_l = lower(s(max(b(i) - 4, 1):b(i) - 1));
        sb_r = lower(s(b(i) + Wb:min(b(i) + Wb + 3, length(s))));
        sep = sprintf('%g + %g', b(i) - a(i) -Wa - ph, ph);
        fprintf(FID, '%s%s   %s   %5g  %4s%s%-4s  %5g  %4s%s%-4s  %8s\n', ...
                s_name{i}, name_pad, strand, a(i), sa_l, sa, sa_r, ...
                b(i), sb_l, sb, sb_r, sep);
    else
        fprintf(FID, '%s%s\n', s_name{i}, name_pad);
	end
end

% --------------------------------------------------------------------

function print_counts(FID, c)
% Print counts

fprintf(FID, ' A   C   G   T\n');
fprintf(FID, '--  --  --  --\n');
bases = 'ACGT';
for i = 1:size(c, 1),
    fprintf(FID, '%2g  %2g  %2g  %2g  %4s\n', c(i, 1), c(i, 2), c(i, 3), c(i, 4), ...
                                              bases(find(c(i, :) == max(c(i, :)))));
end

% --------------------------------------------------------------------
            
function F = MAP(qb, qm, cm)
% Calculate model score

w = qm./repmat(qb, size(qm, 1), 1);
F = sum(sum(cm.*log(w)));

% --------------------------------------------------------------------

function a = sample(x)
% Create distribution from values in x and sample randomly

sampling_distr = zeros(1, length(x));
cumulative = 0;
for j = 1:length(x),
    sampling_distr(j) = x(j) + cumulative;
    cumulative = sampling_distr(j);
end
sampling_distr = sampling_distr/sum(x);
a = find(sampling_distr > rand);
a = a(1);

% --------------------------------------------------------------------

function b_valid = valid_pos(S_l, a, Wa, Wb, ph, T, d_min, d_max, noise)
% Returns all valid positions for motif b given position of motif a.

b_valid = [];
for i = -noise:noise,
    b_valid = [b_valid a + Wa + ph + i + (floor(d_min/T):floor(d_max/T))*T];
end
b_valid = unique(b_valid);

b_valid(b_valid - a - Wa > d_max) = []; % remove positions which are to far apart
b_valid(b_valid - a - Wa < d_min) = []; % remove positions which are to far apart
b_valid(b_valid > S_l - Wb + 1) = []; % remove positions which extend further than seq length
b_valid(b_valid < 1) = []; % remove negative
% remove overlapping with a
for i = (a - Wb + 1):(a + Wa - 1),
    b_valid(b_valid == i) = [];
end

% --------------------------------------------------------------------

function q = frequencies(c, pc)
% Calculate frequencies from counts

PC = sum(pc);
q = (c + repmat(pc, size(c, 1), 1))/(sum(c(1, :)) + PC);

% --------------------------------------------------------------------

function [cb, cma, cmb] = counts(S, S_r, cb_null, a, b, r, Wa, Wb)
% Count number of occurences of all four nucleotides in the background and
% in the sites from scratch

cma = zeros(Wa, 4);
cmb = zeros(Wb, 4);
cb = cb_null;

for i = 1:length(S),
	if a(i)
      [cb cma] = add_site(S, S_r, cb, cma, i, a(i), r(i));
      [cb cmb] = add_site(S, S_r, cb, cmb, i, b(i), r(i));
	end
end

% --------------------------------------------------------------------

function [cb, cm] = remove_site(S, S_r, cb, cm, i, a, r)
% Update counts after removing site at position a in sequence i
% (faster than recalculating using counts())

W = size(cm, 1);

if r
   % site is on reverse strand
   site = S_r{i}(a:a + W - 1, :);   
   cb = cb + complement(sum(site)); % add to background
else
   % site is on forward strand
   site = S{i}(a:a + W - 1, :);
   cb = cb + sum(site); % add to background
end

cm = cm - site; % subtract from motif

% --------------------------------------------------------------------

function [cb, cm] = add_site(S, S_r, cb, cm, i, a, r)
% Update counts after adding site at position a in sequence i
% (faster than recalculating using counts())

W = size(cm, 1);

if r
   % site is on reverse strand
   site = S_r{i}(a:a + W - 1, :);   
	cb = cb - complement(sum(site)); % add to background
else
   % site is on forward strand
   site = S{i}(a:a + W - 1, :);
	cb = cb - sum(site); % add to background
end

cm = cm + site; % add to motif

% --------------------------------------------------------------------

function c_r = complement(c)
% Calculates the complement of a vector of nucleotide counts (ACGT)

c_r = c([4 3 2 1]);

% --------------------------------------------------------------------

function cb = background_counts(S)
% Count number of occurences of all four nucleotides in the background and
% in the sites

cb = zeros(1, 4);

for i = 1:length(S),
	cb = cb + sum(S{i}, 1);
end

% --------------------------------------------------------------------

function s = convert_seq(s_string)
% Convert a DNA string into a matrix representation

s = zeros(length(s_string), 4);
for i = 1:length(s_string),
   switch upper(s_string(i))
        case 'A'
            s(i, 1) = 1;
        case 'C'
            s(i, 2) = 1;
        case 'G'
            s(i, 3) = 1;
        case 'T'
            s(i, 4) = 1;
   end
end

% --------------------------------------------------------------------

function seq_new = antisense(seq)
% Compute complement of a DNA string

l = length(seq);

for i = 1:length(seq),
    base = seq(l + 1 - i);
    if strcmp(base, 'A')
        seq_new(i) = 'T';
    elseif strcmp(base, 'T')
        seq_new(i) = 'A';
    elseif strcmp(base, 'C')
        seq_new(i) = 'G';
    elseif strcmp(base, 'G')
        seq_new(i) = 'C';
    else
        seq_new(i) = 'N';
    end
end        

% --------------------------------------------------------------------

function [seq_idx, seq] = load_fasta(filename);
% Load sequences from a FASTA formatted file

file = textread(filename, '%s', 'bufsize', 1000000, 'delimiter', '\n');

j = 0;
for i = 1:length(file);
    if ~isempty(file{i})
        if strcmp(file{i}(1), '>')
    		j = j + 1;
    		seq_idx{j} = file{i}(2:end);
    		seq{j} = '';
        else
            seq{j} = [seq{j} upper(file{i})];
        end
    end
end
% remove unwanted spaces
for i = 1:j,
    seq{i} = strrep(seq{i}, ' ', '');
end

% --------------------------------------------------------------------

function [s_name, s_str, S, S_r, S_l, wa, wa_r, wb, wb_r] = load_single_sequences(filename, Wa, Wb)
% load sequences

[s_name s_str] = load_fasta(filename);
for i = 1:length(s_str),
    S{i} = convert_seq(s_str{i});
    S_r{i} = convert_seq(antisense(s_str{i})); % maintaining a reverse version of the sequence 
                                               % facilitates sampling on the reverse strand
    S_l(i) = length(s_str{i});
    wa{i} = ones(1, S_l(i) - Wa + 1); % sampling weigths (default uniform)
    wa_r{i} = ones(1, S_l(i)- Wa + 1);
    wb{i} = ones(1, S_l(i) - Wb + 1);
    wb_r{i} = ones(1, S_l(i)- Wb + 1);
end

% --------------------------------------------------------------------

function [s_name, s_str, S, S_r, S_l, wa, wa_r, wb, wb_r] = load_aligned_sequences(filename, Wa, Wb)
% Load aligned sequences. fasta format, "base" sequence first, then
% the other species. aligned sequences must have the same length, including
% gaps.

% Load sequences
[s_raw_idx s_raw_str] = load_fasta(filename);

for i = 1:length(s_raw_str)/2,    
    [s1 s2 gaps] = remove_gaps(s_raw_str{i*2 - 1}, s_raw_str{i*2});
    s_name{i} = s_raw_idx{i*2 - 1};
    s_str{i} = s1;
    S{i} = convert_seq(s1);
    S_r{i} = convert_seq(antisense(s1));
    S_l(i) = length(s1);

    % Determine sampling weigths
    % Motif A
    for j = 1:S_l(i) - Wa + 1,
        if sum(gaps(j:j + Wa - 2)) || sum(s2(j:j + Wa - 1) == '-')
            % gap in at least one of the sequences in this location
            wa{i}(j) = 0;
            wa_r{i}(S_l(i) - j - Wa + 2) = 0;
        else
            identity = sum(s1(j:j + Wa - 1) == s2(j:j + Wa - 1))/Wa;
            wa{i}(j) = identity;
            wa_r{i}(S_l(i) - j - Wa + 2) = identity;
        end
    end
    % Motif B
    for j = 1:S_l(i) - Wb + 1,
        if sum(gaps(j:j + Wb - 2)) || sum(s2(j:j + Wb - 1) == '-')
            % Gap in at least one of the sequences in this location
            wb{i}(j) = 0;
            wb_r{i}(S_l(i) - j - Wb + 2) = 0;
        else
            identity = sum(s1(j:j + Wb - 1) == s2(j:j + Wb - 1))/Wb;
            wb{i}(j) = identity;
            wb_r{i}(S_l(i) - j - Wb + 2) = identity;
        end
    end    
end

% --------------------------------------------------------------------

function [s1_n s2_n gaps] = remove_gaps(s1, s2)
% Removes positions in s1 and s2 which are gapped ('-') in s{1}.
% gaps = vector containing 1 before gap openings in seq{1}.

s1_n = '';
s2_n = '';
gaps = [];

for i = 1:length(s1),
   if s1(i) ~= '-'
       s1_n = [s1_n s1(i)];
       s2_n = [s2_n s2(i)];
       gaps = [gaps 0];
   else
       if length(gaps)
           gaps(end) = 1;
       end
   end
end

% --------------------------------------------------------------------

function show_help()
% Show HeliCis help screen.

fprintf('HELICIS De novo discovery of co-localized DNA motifs\n');
fprintf('\n');
fprintf('   Version 0.99\n');
fprintf('\n');
fprintf('   Usage:\n');
fprintf('   helicis INFILE [OPTIONS]\n');
fprintf('\n');
fprintf('   where INFILE contains sequences in FASTA format.\n');
fprintf('\n');
fprintf('   [OPTIONS] can be any of the following:\n');
fprintf('\n');
fprintf('   -w1 W1        Width of motif 1 (default 12).\n');
fprintf('   -w2 W2        Width of motif 2 (default 12).\n');
fprintf('   -dmin DMIN    Minimum motif distance (in bp, can be negative, default 0).\n');
fprintf('   -dmax DMAX    Maximum motif distance (in bp, default 50).\n');
fprintf('   -t T          Period (default 10). Several can be specified using dots\n');
fprintf('                 (e.g. -t 10.11.15).\n');
fprintf('   -noise NOISE  Allowed deviation from exact periodic separation (default 0).\n');
fprintf('   -both         Search both forward and reverse strand.\n');
fprintf('   -n N          Find the <n> best non-overlapping motif pairs (default 1).\n');
fprintf('   -p P          Prior probability for presence of the motif pair in each.\n');
fprintf('                 sequence (default 0.75). ''-p 1'' will force presence in all\n');
fprintf('                 sequences.\n');
fprintf('   -rest REST    Number of restarts for the sampler (default 50).\n');
fprintf('   -iter ITER    Maximum number of sampling iterations (default 100). Choose a\n');
fprintf('                 higher number to improve sensitivity to weak patterns.\n');
fprintf('   -aligned      Load aligned sequence pairs and favor motif placement in\n');
fprintf('                 regions with high sequence similarity. Dashes should be\n');
fprintf('                 used to indicate gaps.\n');
fprintf('   -nostatus     Do not print status information to screen during sampling.\n');
fprintf('   -out OUTFILE  Write result to OUTFILE instead of screen.\n');
fprintf('\n');
