# Supplementary material for: HeliCis: a DNA motif discovery tool for colocalized motif pairs with periodic spacing
Source: BMC Bioinformatics. 2007 Oct 28;8:418. doi: 10.1186/1471-2105-8-418 (PMC2200674; doi:10.1186/1471-2105-8-418)
Supplement: Additional file 1 — Matlab and C source files. This archive contains source files and instructions for compilation. [file 1471-2105-8-418-S1.zip › model_p_ratio.c]

/*
 * =============================================================
 * model_p_ratio.c 
 * =============================================================
 */

#include "mex.h"

void mexFunction(int nlhs, mxArray *plhs[],
                 int nrhs, const mxArray *prhs[])
{
  /* Declare variables. */ 
  int p_rat_a_l, b_valid_h, i, j; 
  int *b_valid, *b_valid_len;
  double *p_rat_a, *p_rat_b, *p_rat;
  const int *dim_array;
  
  /* Determine lengths */
  dim_array = mxGetDimensions(prhs[0]);
  b_valid_h = dim_array[0];
  p_rat_a_l = mxGetNumberOfElements(prhs[2]);
  
  /* Get the data. */
  b_valid = (int *)mxGetPr(prhs[0]);
  b_valid_len = (int *)mxGetPr(prhs[1]);
  p_rat_a = (double *)mxGetPr(prhs[2]);
  p_rat_b = (double *)mxGetPr(prhs[3]);

  /* Allocate the space for the return argument */
  plhs[0] = mxCreateDoubleMatrix(1, p_rat_a_l, mxREAL);
  p_rat = mxGetPr(plhs[0]);
  
  /* Calculate p ratio in all positions */
  for (i = 0; i < p_rat_a_l; i++) {
    int offset = i*b_valid_h;
    int len = b_valid_len[i];
    int last = offset + len;
    double sum = 0;
    if (len) {
        for (j = offset; j < last; j++) {
            sum += p_rat_b[b_valid[j] - 1];
        }
        p_rat[i] = p_rat_a[i]/len*sum;
    }
    else {
        p_rat[i] = 0;
    }
  }
}
