# Supplementary material for: HeliCis: a DNA motif discovery tool for colocalized motif pairs with periodic spacing
Source: BMC Bioinformatics. 2007 Oct 28;8:418. doi: 10.1186/1471-2105-8-418 (PMC2200674; doi:10.1186/1471-2105-8-418)
Supplement: Additional file 1 — Matlab and C source files. This archive contains source files and instructions for compilation. [file 1471-2105-8-418-S1.zip › motif_p_ratio.c]

/*
 * =============================================================
 * motif_p_ratio.c 
 * =============================================================
 */

#include "mex.h"

void mexFunction(int nlhs, mxArray *plhs[],
                 int nrhs, const mxArray *prhs[])
{
  /* Declare variables. */ 
  int S_l, w_l, p_rat_l, i, j; 
  double *S, *qb, *qm, *p_rat;
  double w[100][4]; /* Maximum motif length 1000 bp */

  /* Determine lengths of sequence and motif. */
  S_l = mxGetNumberOfElements(prhs[0])/4;
  w_l = mxGetNumberOfElements(prhs[2])/4;
  p_rat_l = S_l - w_l + 1;

  /* Get the data. */
  S = (double *)mxGetPr(prhs[0]);
  qb = (double *)mxGetPr(prhs[1]);
  qm = (double *)mxGetPr(prhs[2]);

  /* Allocate the space for the return argument */
  plhs[0] = mxCreateDoubleMatrix(1, p_rat_l, mxREAL);
  p_rat = mxGetPr(plhs[0]);
  
  /* Divide probabilities in qm with background probabilities in qb
     and store result in w */
  for (i = 0; i < w_l; i++) {
      w[i][0] = qm[i]/qb[0];
      w[i][1] = qm[i + w_l]/qb[1];
      w[i][2] = qm[i + 2*w_l]/qb[2];
      w[i][3] = qm[i + 3*w_l]/qb[3];
  }
  
  /* Calculate p ratio in all positions */
  for (i = 0; i < p_rat_l; i++) {
    double prod = 1;
    int pos = i;
    for (j = 0; j < w_l; j++) {        
        if (S[pos] == 1)
            prod *= w[j][0];
        else
        if (S[pos + S_l] == 1)
            prod *= w[j][1];
        else
        if (S[pos + 2*S_l] == 1)
            prod *= w[j][2];
        else
        if (S[pos + 3*S_l] == 1)
            prod *= w[j][3];
        else
            prod = 0;
        pos++;
    }
    p_rat[i] = prod;
  }
}
