# Supplementary material for: HeliCis: a DNA motif discovery tool for colocalized motif pairs with periodic spacing
Source: BMC Bioinformatics. 2007 Oct 28;8:418. doi: 10.1186/1471-2105-8-418 (PMC2200674; doi:10.1186/1471-2105-8-418)
Supplement: Additional file 2 — Evaluation sequences. This archive contains evaluation sequence datasets and the Matlab scripts used for generating them. [file 1471-2105-8-418-S2.zip]

Archive with 18 entries (16 files):
- README
- simulseq_var_coverage.m
- simulseq_var_ic.m
- var_coverage/srf_ets_10_20.fasta
- var_coverage/srf_ets_12_20.fasta
- var_coverage/srf_ets_14_20.fasta
- var_coverage/srf_ets_16_20.fasta
- var_coverage/srf_ets_18_20.fasta
- var_coverage/srf_ets_20_20.fasta
- var_coverage/
- var_ic/srf_ets_0_13.9456_10.6924.fasta
- var_ic/srf_ets_1_11.5551_8.6463.fasta
- var_ic/srf_ets_2_9.9304_7.313.fasta
- var_ic/srf_ets_3_8.6759_6.3064.fasta
- var_ic/srf_ets_4_7.6689_5.5125.fasta
- var_ic/
- m1.mat
- m2.mat
