# Supplementary material for: HeliCis: a DNA motif discovery tool for colocalized motif pairs with periodic spacing
Source: BMC Bioinformatics. 2007 Oct 28;8:418. doi: 10.1186/1471-2105-8-418 (PMC2200674; doi:10.1186/1471-2105-8-418)
Supplement: Additional file 2 — Evaluation sequences. This archive contains evaluation sequence datasets and the Matlab scripts used for generating them. [file 1471-2105-8-418-S2.zip › README]

This archive contains test sequences used for evaluation of the HeliCis
algorithm. Each file contains FASTA formatted sequences with CArG and
ETS motifs width periodically varying distances. The position of the
motifs in each sequence is indicated in the sequence identifier. For
simplicity, the CArG motif is always at positions 100. This will not
influence the ability of HeliCis to detect to motif.

Two sequence sets are provided:

In subfolder var_ic are sequence sets where the the information content
(IC) of the motifs is varied. The IC (in bits) of the models (matrices)
used to generate the motifs are indicated in the file names (in the
order SRF, ETS).

In subfoler var_coverage are sequence sets where the proportion of
sequences containing motifs is varied. In other words, some sequences
are completely random in this series. The number of sequences
containing motifs is indicated in the file name.

In addition, matlab scripts for generating sequences are provided:
simulseq_var_ic.m generates a series of sequences where the IC varies.
simulseq_var_coverage.m generates a series of sequence where the
proportion of sequences containing motifs is varied.
