# Supplementary material for: HeliCis: a DNA motif discovery tool for colocalized motif pairs with periodic spacing
Source: BMC Bioinformatics. 2007 Oct 28;8:418. doi: 10.1186/1471-2105-8-418 (PMC2200674; doi:10.1186/1471-2105-8-418)
Supplement: Additional file 2 — Evaluation sequences. This archive contains evaluation sequence datasets and the Matlab scripts used for generating them. [file 1471-2105-8-418-S2.zip › simulseq_var_ic.m]

function simulseq_var_ic

load m1; % srf pfm matrix
load m2; % ets pfm matrix

n = 15; % # of seq
s_len = 400; % seq len

for pseudo = 0:4,
    mtx1 = m1 + pseudo;
    mtx2 = m2 + pseudo;
    i1 = information(mtx1);;
    i2 = information(mtx2);;
    F = fopen(['srf_ets_' int2str(pseudo) '_' num2str(i1) '_' num2str(i2) '.fasta'], 'w');
    for i = 1:n,
        s = randseq(s_len, [0.25 0.25 0.25 0.25]);
            m1_pos = 100;
            m2_pos = m1_pos + 7 + ceil(rand*5)*10;
            m1_seq = motifseq(mtx1);
            m2_seq = motifseq(mtx2);
            s(m1_pos:m1_pos + length(m1_seq) - 1) = m1_seq;
            s(m2_pos:m2_pos + length(m2_seq) - 1) = m2_seq;
        fprintf(F, '>seq_%g_%g_%g\n%s\n', i, m1_pos, m2_pos, s);    
    end

    fclose(F);
end


% ----------------------------
function b = randbase(q);

r = rand;

if r < q(1)
    b = 'A';
elseif r < q(1) + q(2)
    b = 'C';
elseif r < q(1) + q(2) + q(3)
    b = 'G';
else
    b = 'T';
end
    

% ----------------------------
function s = randseq(n, q0)

s = repmat(' ', 1, n);

for i = 1:n,
    s(i) = randbase(q0);
end


% ----------------------------
function s = motifseq(mtx)

s = repmat(' ', 1, size(mtx, 1));

for i = 1:size(mtx, 1),
    c = mtx(i, :);
    q = c/sum(c, 2);
    s(i) = randbase(q);
end


% ----------------------------
function h = information(mtx)

p = mtx./repmat(sum(mtx, 2), 1, 4);
lp = log2(p);
lp(lp == -inf) = 0;

h = size(mtx, 1)*2 + sum(sum(p.*lp, 2));
