# Supplementary material for: HeliCis: a DNA motif discovery tool for colocalized motif pairs with periodic spacing
Source: BMC Bioinformatics. 2007 Oct 28;8:418. doi: 10.1186/1471-2105-8-418 (PMC2200674; doi:10.1186/1471-2105-8-418)
Supplement: Additional file 2 — Evaluation sequences. This archive contains evaluation sequence datasets and the Matlab scripts used for generating them. [file 1471-2105-8-418-S2.zip › var_coverage/srf_ets_10_20.fasta]

>seq_1_0_0
CATAGCCGTTGCACAATATGGCCTGTAGCTGTGGGGCATGACGACAAAAGAGAAGGGCCGAAACACATAGCCAGACCATCGTTTTGCACACCGGACGAAACAATTAGCTCCCTTGCCGGTCAGCTGGGCGGCACCCCACAGTCTCTGAACACAAGCCACATTTTGTCGGTTTAATTTGATCAACTTCGTTCTTGCGCATTTCTAACTCAACTGGACAAGGGTGCGCCTTCTGAAAATGGGGACGAACCAACGCTTATCGCGTCAGAACTAAATCTGCTCATAACAGGACCCTGATGAGCCACCAGTCGGGAACTCTGAGAGGCATCAGAGGACGGACCGCACTGATCCCTGCTCACTACTGAGACCTCACTGGTCTTGCGGCACTCCGCGCAGCTACTTG
>seq_2_100_147
GGTCTGCATCCACAGTAGCGGCAGGTAACTTGGTATCCGTATTGATGCTATACGGACTAGGATTATTTTTGGCCTTGAGCGTCTGCGGGACCTTGAAGTTTCATTTATAGGGGGGGTGGCAGAGGACGAAATAGTCTAGTACAACTACTAACTTCCTGGACAGAGTTGGTTGCGCCGTTGGATTTCATTTCATCTGAGCGTGAACTTCACGTCGACCCTCGTTGGAGGGATGGTGTACTCATACTAATGCTGACGGTCAGGTCTTGATTATCTGCACGCCATAGCCCATGGTCCCAATATAATCTGAACGCATTGGGACGAACGATAGTAGAAACTCAGAGTAAATGCCTTGCCCCGGGCAGCTACCCCTCCCTACCCCATATCCCTAGGGTCTTAGGCG
>seq_3_0_0
GTGAGCTCTGAGTCTACGGAAACAGTCCGCCCTGACGTTTACCGTTACGAGTCTACTTGGAAAGTACCACTTCAGAGTTTACCCTCATCGTAGGAACGCTAGCGACATGCAAGGTCGTTTAAGTAATATACTGAAGGATCCGATCAAGTCGCAGGAATCTCAACTTTGGGCTCACTGGCTGTCTGGCCCTTGACTTGATACGGAAAGTTGACTCGTACAGCAATGTGCTCATCACTGGAGATCTAACCGCCATATATGGACACCAAAGATAACGATGGTCTTTCCTTCTACAGTACTGTAAAGTAGGCAGTTAAAGAATTCGCACCAGTGACTTGGCTCGGCACTCCGGTCCACCCAAAGGGCACATGGAGTCCTCGGCTCGAGACAGATAACGCAATAC
>seq_4_0_0
TGTCGGTGCCACCGTCGCGACAAATTCTAGATTCTTACAACTTGCTGAAAAGTCCCTCGCGGCCAAAATGAAAAAATAGCGAGCGATCCGACCATGATTACCTCCTAAGACGAGGATCGGGCGCCGCTCGCAACGCAGTGGACCGCATTTCCTTGACTGCCAGACGATCCCTTACTCGTTGTACACAAAGGCGGTAGTTCTAAAATGCGTAAGATTGGCTCAATTGGGCGCTGCGGGCCACGCCGTTCTATGGAGTGGGGTCTTCTCCAAGAGTCGCTGGTGGAATTCTAAACACGATTGCGATCCGTTACTTGTGCCTTCGCTGCATGAGCTTCGGAGATAGAGAGGATACCAACGCAGCCATCTATCGAGAGGGTGGCCCTCTCGCCCAATAGTACAA
>seq_5_0_0
TGTGACGTTGTCCACAGCCGTGTAAAACTGGTCAACCCTAGTGTGGATTTTATCACATGCCCCTCGATCATCGATGGAATAGCCTTCTATTTCGTTTAATAATACGTTGTGACGATGAGCTATCAGAGCGGAACATCGACGTATACGGAGTACCCACTCTTTGTTCGCGCTGACTTGTGTCATATTCTGAGCTACCCATGCAAGAGCTATTAGGATATATTACGCTCGATCGCGGGGACTCCCTTTTGTTGCGGGTACTAGAAGCTGCTTTCATCGGGTTGAACGGCGGTGCAATTGATGACACCTTTTACACAATGGGGGCTCACACACCAACATATAAACTTTTCATATGTACGACAACGGGGAAGGTCTTTGAGTAGTCGGGCCTTGCGGACTTGTG
>seq_6_100_157
CAAACATTTGCATGTACGTACGGCAGGGATGTAATTACTTCGCCCCGCCTCGGATAGGTACTGTACGGTTCGGCACCAGATGCGACAGCCGTCCTACGAGCCTTATCTAGGAGAGATTTAATATTTCTGAAGTCGAAGCATTGGTTTTATTCGATAAGTAATTTCCTGAGATAAGTCTCTATGGTCCAGAAACGCTACGTTAAGGCCCTCACATGGTCCTTATAGTACCAGCCGATTGGATCGTGCAGTGGCGACCTCGTGTTTCCAGCTAGGTAACGGTAATAAGCCGTACTAATCGGTTTATAACGAACTGTTCAGAGATTAGTTTCTAGAGAATGCGTAGGACCGTAAGGCCAAATGCTAACTCCGAAGTGAACTGCTGTTTACGCTTATCGTGATT
>seq_7_0_0
CGGTAACCGCTACTCGCCATGACCACGAGCGTTGATGTTGGAACCTAACCCGCAATTTCCGACTGCCGGTTAAACTCATCGGACAGTTATTGCCCCCGGGACCCCGATCGCGCGCATTTCACGCCTGAACAACCAGTTATTAATTGTTATGGTCGCATGCTTGTTCGTAGAGAAAGAGCAGGGCGCTGCGCCCTTCACATCTTAGCGGCGGAGGGGTACCGTCATTGTCCCTATGTTGGTTGCGACAACTTAGTGTTACTCTGCAAAAATCGAGTTGTTAAGGGAGACGGGAGTCGCATCTGTCCTATGTTCCTATGAATGAATAATAGTTCGTTCCCGTTTTGGGATAATTTTTAAAGGAGCCCAAAGCTGCGGACGCCGCGGCTCTTCAAGACAAACC
>seq_8_0_0
ACAGATAAGCGACACATGAGCTGACGTTCCCCGGGTAGGTAAATATAAAATACACCTCTGCGGACCTCTAGCGGTTCTGAGGCTCGCCTTCTAATAAAGTAAGCACTTATATCTATATAGATGGAAACACTCTACCCAGAACTCGAGCGAATAATCCCCGCGTGACCATCTTCTTAAACAGTTGTTTTCCTAACCTTTAACTTAATCAGGCCGTCTTACGACGTCTACTACGCTCATGGCTGTAAGTGAGATAGCCAATGACGCGTACCTGCGTACTGACGAACCATAAGTTTGTGGTAGCTTAGTCCTCTAAACGGGTGTTTCCATGACCAACCGAAGTTAGCAGGTCACAGATATCCGTTGAGCCCGTATAATTTAACCTAATTCTTCATGTGTACGT
>seq_9_100_137
TCCGTCCCACCTAACACATCGGTGTTTCTGTTCAGGAATCTCGCACATTAAGAGGGCCCTCGTCAGATACTCAGGTTGGGCGAATCACAAACTGCAGCTCACTCATTTGGCCCATCAACGATGTGCCGTGGTAAAAACCCACTTCCGGGCAGATGTAATATAGAAGACTTTATGGCGTTCACAACCTTGGTACATAGGCAGAAATGCGCCCTCTCCTAAGATAAGCCTGATTCTATCGGGGGCAACTTCGTTTATTACTCTGACTCAGTTGCCTCATGCACCTCTAGCCGATTACGTGCGCAGGCTACGTAACCGCTTGCGCCATTGAGGGATATTATTTCAGACTCAGCGGCCCGGGCATTATGGTAGAAGAAGTAAGGCGTAGGGAGATATGCGCTAA
>seq_10_0_0
ATACAAAGCTCCCAGACTGTAACCAGGATGCCAGGAAGTTGGCACATTAAAGGGCCTTCTAGATACTTTCCCTTAGGCGAGAAGAACCCACTCGCTTGGCTATAATCATTAAGGCTTCCTACACTTTAGTAGCAGTACGTCCCGTTATGACTTCCTATCCGCTCATGGTATCAAAGTAATTGTACTGTTGTTGGAACTCGTCATTGATGACCTTAAAACGTAAAAACGGATAGGCTGGTGATCGGCGATGGTAGGAGGTAGAATCGCGGCTGCCATGTGGTCTAGTAGCGCTAGGCCTCTATCAAGGGGACGCCCGCTATATTTCAGCTCACAGCGAGAACGCACTTCGGTTCAGCAGAATTAGGTTACCATAGGAGCGTACGGCGCACCCACTTCATTA
>seq_11_100_117
CTACGTTAGAAGTCAACCGTCCGTATTGTACTGCGGAGAGCACGCGTGGATGGAGTACTGACGGTAGCATATGTAATCATGACCAGCTGTCGTAACCTGTCCATATTCAGCATACCATGCGCATCCTCAGTCATGCAGTCAACGCTTCGGAAGATTTTGCGAGAGATTTCGACACCAGCTTTCCCGACTAAGCATGGTAAGGGGCTAACCTTAGCAACATCCCGCCAGCTACTCAAACTCGAGAACCTGATACGCGTCAAAATGGCTACCTTTTTCGCGTCTTAGTGATTTGATTTCTACAGGGTTACCGGTGTCAGTCCTAATGGAAACCTGGGATGCGATCTTGCCTGGTCGAGGAGGTTGACCGGTGGGACCGTTGGATTCGTCATTGATTATAATA
>seq_12_0_0
TTCTTTAGGTCCGTTGTAGACCTAAGGAGTACCCTCGTCGTTCGATTACAACGACTCGTTGAGGCGTATAGGAATCAGTACGGATTATGGGGCTGTCTGCTATGGCGATACTAAAGGCTTGCGCATGATTGATGGGACTTCTACAAGTTTGGGAATCCGATGATAAACCAGATTCTTCCTCAGTGACTTATTAACCCCATGTTTTTCAAGCCGCAAGAGTAAATGAAATATTCGATTTTCCATCCGAGTTGTATGCATCAAGAGCTCTAAGGCGGGTATGCCTTCCCGGTTCCTTTCCCTACGGACGCTGGATAAAACCTGAGGTGTGTTGTTCGATACTTCCTATGAGACCATTTGCGGCCCCAGGTAACCCTCTTACGACTTTTTCTGTTCTGTTCCA
>seq_13_100_127
GGAGCCGTCGTAGTGACGAAGTGCGCCCGTCGCACGGGCCATACTGCATTTGGCTCAGGGGGAAAAAAATCAGATAACCCGGGACGACGAACCGTGGCTCTCTTGTTAGGGGGCTTAAATCTGACCACTTACTTCCTCCTCCACGCATATACGATGGCTGGAATCTTAACAACACTCCCAATTGGCCACCTTCGCCTAATCATGACAAGTGTGTTAGGATTCCAGTCGGGTGCAACATTAGGCAGTCCTGCCCTGCTCTGGCGACATTTGGCTACCGGAACCACCCCGCTAGATTTTGAGCGGTCTCACGGCTAAGCCTAGAATAACCGGTGAGTCCCTCGTGTTAGTAAACGCTGGTATCCGAATAAATTCACTTTCTGTGGTGCTCGTGTAGGCGTCA
>seq_14_100_127
ACTGCGGCGTGAAGGAATGGAACGGATAGCCTCCAAATGGTGACCCATAATAGAAGTAGGTATGAGAGATAACTATATATGGCCACGTTTCTATTACACGACATAGATAGCCTAGTGAAATAGAGGACACTTTTCCTGGGATGGACGAGGCCCTAGCTATCCTGTAAGTACGATTGTTGCTATCAGGCGAAGTAATTCTCGGCATCGGGTCAAGACGATCTGGAGATTATTCCTGCCTTCCTCTATCTTATGAGTGGAACTTCCCAACTTCATATGACTAATGCTACGTACGAGGTATCGTCGTTACCAGGATATTGGTACACAGGACAAACCGGTAATTTAAGCTGCGTGTAAGGCTCACGATAATTATCGCAGGAATGAATCCTCGCTGTACACCCGC
>seq_15_100_117
CTTTTCTAATCACTTGCCGCCTTGGCGCCGGTGACCTGCTGTACTCTAACTCCCTTAGAAATCCCTGCACGCGACCAACGTGGCAGCCATAGGTTCGTTTCCTTTTTTGGCCCCCCCACCGCACCCTGATGCGTTGCAAATTAGACTGAACTCTGTCTCAGCTCATGTTTTTAGGAACGCGAATACGCGTGAACCGCGGCGGGTTCATCCAAGAAAATGTAGAGACTAACTTGTAATCTTACTTGTGGGCAGTGGCCGTCGAATATGCAAGGTTACGTCTGGTATGGTTGCTTTAATTAGATAAACAGACTTCGCCCGATCCGAGGGAGGATAAAAAGGGGCTCCTCGTCCAATTCCGGCGACAAAATAGGAGGGAGGATCAAGTGCGTAAGATCTGCAA
>seq_16_100_147
AAAGTCCCAGTTCTGTTATGTGGTCCGGCAAGTCCGCGAAGACCGCTTTACTACTTCCGAATGCCAGACTGGGCGTAGGATGGACCGTAAGTGAGTCGACCCATTTCTAATTCCACATTAATACTCACGTAATAAGCCCACTTACCAGATGCTTCCTGTGGCTTTCATTGTCCCAACGGTGCCTGTCCATGTCAGCCGAGTCGCTCACACAATTTCCCCAGTGGGGGGGGTAGGATCGTGGTTTCAAGTCTGTCTGTAGTAACCAGTAGGAGATGTTTAACGATGAGCGTTACGACAGCCTTGCGGTGCTCGGTGGACTGCTACGTAACCCAGTAATACCTTCGCATGAAATATCGGGGACATGTATAACTGATATGAAAGATTAATATCCACCTTTTAA
>seq_17_100_117
ACATTAGAAAGTACAGCAGCCCTTGAGGTAGCCTCGGCACTTAGAAACCTCTCTCGACTATCCTAGACCCAGCAACCCTGCGATGAATAGGTTTTAGAACCCCTGTACGGCATTTAAATCCCTTCCTTCAAGCAGAGAAAGCACTGTGTTGAGGAAGGAAGTCAGTACCCTCAAGCAATGCCTGGAGCATTGTAACATAAGACGCCGAGGGCTTAGTTTCGTAACCTTCAGTCAACCTCAGACCTCTGGGCGTACGGCGAGTGCGGCGTAGAAGCTGCGCTGTCTACAACATACGGTGAGATCGGTTGTGTATTATCGGGTTATCTCGTAATTCCTGTAGTGCCCCGGGTCACGGTCCTGCAGGTTCAGTCTAGGTGACTATCAGTTTTATAGTCGTCCT
>seq_18_100_137
TTTATACCACTGCTAGGTAGTCCTTACATATGCGATACTTTGGCGGCATAGCGCTTGGCGTAAACTATGTTAGGGCCGGTCAACGCAGCTGCTATGATACTCAAATTTGGCGATGCGGCTGTAGCGGGGCCACAGTAACCGCTTCCTGATCATAATCTCCTGTAGTCACTTGTTGATCCCCGACCCCATGATCAATGCTCGAACAGGGAACGGGGTAGGAAACACAGGAGCACCTGATTACTGTTGGTACCGCAGTACTTGTCTGCGCGTGTGAGGATTTGTTGTGATCCCCAAGTGACAAGTCCATCAATCTGGGTTACAGGGTCTTTTGGTGCGCTCAAAAACTAGGTTTTACACGATTGAAATATCTGCAGGCAACAAGGTCTACTTAAATGGCTGC
>seq_19_0_0
AACAGGAACTGTATGAGCGCGCGTGAAAGATCACCCACATTCCTGGATTTCTCCCACATTACGGAACGATGATCCAAGTAGGTGTTTGGATAGAATTTGCCGGTTCGGATATTGGATTTAATCAAACGTAGCGGTGCACGGCTTAACGGGCTGAATACAAGTCCTTAGGTAACCGGACTAGGAAGCCAATCCGTCCACCTGCGCGGAGCAATATCCTCGGTTTTTGGTCTACGTGCTCTGCCGGCAACACCGGGAAGTTTCTATGGGTAAAAATTTACGTTAGGATTCGCAAGCACATGCATCATCCGAGCAAGGGCCATGTTGCTGTTGTCCTATTTGCTACAACCATTTGTCTCAGAGACTCATCTACAGTATTTACTGGGGAATTACGGGATTGGAG
>seq_20_0_0
GGAATTATCCCGTGTGAGGAACTGACGTTGCGCCGTGGAATGGCTTGTAAAGGATTACAAGACCTATGAGTGTCTAGAGCGCGGCCTCCGATGTGCGTAGTGAAGAGCCAGAGTGTAGGTTAATGGTGGTTTGTTCTAGCTCGCGGATGTTTGCATTCGCTATGTTGCTCATAGGATGCTACATTCCCGAGGCTTCCAGCGCCGGCAAAAAGTGAACTCTCCGAGATAGCCCAACACAACACCTCTTGACATGGATGACCAGTCTTGGCGCAGCCCCCGTGGTACGTATGAAAAGGCTGCAAGTTCGAGTGAACTAAATGTCTGGTCGGACCACTTTGCTGCCAAGGCCAGGAGTATCCAACGAACGGGTCACTGTTTATGCAAAACGTTGTCTCTAGCC
