# Supplementary material for: HeliCis: a DNA motif discovery tool for colocalized motif pairs with periodic spacing
Source: BMC Bioinformatics. 2007 Oct 28;8:418. doi: 10.1186/1471-2105-8-418 (PMC2200674; doi:10.1186/1471-2105-8-418)
Supplement: Additional file 2 — Evaluation sequences. This archive contains evaluation sequence datasets and the Matlab scripts used for generating them. [file 1471-2105-8-418-S2.zip › var_coverage/srf_ets_12_20.fasta]

>seq_1_100_127
AATACCAGCCTGGCGCGCGTCTGAAACCCGTCTGAGGAGTAGCGGGGTTCCCAAGAAAATAACTTTCACTCGAGGTGCTAAACTTCATTTAATGACAGCTCCTTTTCTGGGCGTAAATATCCTCTGTACCGGGTCCTTCGAACCGATAGCTTCCCCGGAGTGCTATGCTATACGCCTATTCTCGTTTTATTGCAGTGTCAAATGCGATGGGCCTGTTGCCTTGGCAGTCACAAGCTTCCAGCGCCCTAACGTTTATATGACAGTCCTAGACGAATTTGAGAACGACCGTGACTCATAATTTACCTAGTGTGCATTGGTAAGTGCAAATTGGCTAACCCTTGGACTTTGTCCTGGCGAAGATCAACGTTCTATACCCTAAAGGCTGTACTATGAGGAATCC
>seq_2_100_117
CGTGCATGGATTCACTCGTTGTACTTCGTTATGAACGGGATTACAAAGTGAGTCTTAGGGGTGAGTCATGCCGTAAGGTCAATCTGGCATTGCGTTACACCCATTTAAGGTGTAATCCCTACTTCCTGCGAAGTTACACCAGCACCCAATCACTCTGCCAACCTCAGTGGAGTTCGCGGCAGAAGTACACAATGTCGCCCCATTATAAACCGTAATGTAAGGTTATGATACAGTTGGCATTTTCCGTGATCCGAGGAATACGGCCTACAAAGGAGCTGGCATCTGTTTAGGGCCATCCGAACAATCTTTAACCTCGTGGCTGCTGGCGCTGGCCGTTGACTAGGCGGATCACGTACTGAGTCCGTGTGGACCATAGCTATTAAGAGCGGCTTGCTAAATT
>seq_3_100_137
TGAGCTTCCTCCTATTGCGACGTTGGCTAAATGCCCAAAAACCGAGCAACACCATTACGTTTTAAAGTTAGCATCATACCCCACTTTCTCAACTGGGACTACTTATATGGGGAATTGCAGAGAAAGCCTCGGTCGAAACAACACCCTCCTCAGCGTGCCTAGCAGGTATAGCGTATAATCTATGGCTTCTTTTATTTGATGGAGTCCCTGCTAACCGTTCCGTCGGGTTGAGACAGAGAGGATAGTTACAGGTAACTTTAAGATAAGGTTTCCATCGGGATGCTGATCACGACATTAGCATTCAGCCAGAGAGTAACGCGTGAGACAATAAAAAGCACGCAGAGTTTTCCGATTATGTGCACGAGAGGTGAGACTGAAGGTCCAGTCGGTTCTTTGACTC
>seq_4_0_0
TAGCATGAGTAAACCCGCGGAGAGAGATTCATTAGTACAGAGTTCCATCCCTGTACACCGCCTCAGCAACCGGCAGTCGGCCGCGAACCTCTCAGAAGTGTGGGTCAGTTCTGCACCTCGGCAGATGCGAGTCAAAACGTAGCCTGGGTCGCCCTGCAGATATCAGCTCGCGGGACGAGAAGGAGTGGCCTACGAGACCGTCACCTATATCGGCCTTAAATCTGTGTCGTGTGAATGTGCATGGGTTAGATTATCCGAAACTAGCAAAACACTTACCCAACTGGCGATGAAGATTCGTTCGTTATGGAATAGGTTTGGAGAGGTCATGGTAACATTTGGAAACATAGTTCTGACCAGAGCGGGAAGCAGGCGCAACGACTAACGCCTGACCGCTACTTAC
>seq_5_0_0
AAGTCCCAGGAGGCGTGGGTACGATCGTTAGCTATATCGACAACGCTACTTCACGTTTTCCTCTGGGCTCAGTTCAAAAAAGTGCCTGCTGGCCCAGACACCCCAAAGAGGGACCACTCTGCGTTTCGAAACGCGGCCGCTGAAAGTGTGGCGCGTTGGCTAGACTACATCCTAGATATGTATGGTTTTATCTGAGCACACACTTACTCGTAGGGAGGATCCATTCGTGACTCTCGAGCTACCAGTCATCGGTGTCGCTGTAATACTCAACGAGGAGGGTCCTATAAATGATGCCGGTCAAGATACTGCGCCATGACAAGACCTTATTCACTGTTCTTCTTACAGCCCCTTAGAGTGATTGTACTGAACTCACCGGAAGCCAGTCGCACGGGCAGAGAAG
>seq_6_100_147
GATTAAAGTGTCCGGCCCACCTTTATACAGCACGTATTTACGTGGTCGGCAATGCGAAACGTTGGTCACACCACCATGACGGTAGAACTTCCGCGTTTGTCCATATTGGGTCCCATTTGTCTTTTTTCCCATACTTGACTACAGACCGCCTCTTCCTGCATGATAAGACAGACGTTGCGGGCCCGTTGTATGTCAAGGTTTCAGAGCCCTCGCTCATTTGACCTCCTACTGGCGTCTATTTCTGCAACGGGCCTCAGACAGTGCCGTGCTTGTGCGGGACGACTGCATGCGATGGCGGTATAATGCCTGCGGCTAGGTCGATCGGAAAGCTTGCGGACGTGATCAGTTCTTAGAGTTAAGATAACGCGCATTATCGGGAACAAATTGTTCATTGAGGAGG
>seq_7_0_0
GTCTCTCAGGCCTAGTGCTCCAGCTAATGGTATTTTATTAGCACCCAAAACATCACCTTCAGTTTTACAGTAGTCGTCTTTCCTCGAGAGTGACTGTGATCATGTCAGCTCGGAAGACGTGTTTTACTACTGGCATCTTTGCGTAGCTTTTGGAAGTCCAAGAGACCTCTTGCCTTCGGGCGAATGTGTCTGGAAGAATCCTACCGACGAGGCCCTGGCCCTGCCTTCATTGTTCGAACAGCAGTCAGCAATACTGCCAGTGATAATATAAGAGGCGATGTTCTGGTTAGCGTTAGCCTTCAGGTACATAAGTCAGTTTGAGCCCTCCGGTATTCTACTGCTACATGTAAACGAGGCGTTCGGCCTACTGCCGAACCGGGGATAGCCTTGCATTCCTTAA
>seq_8_100_147
GGAGCATTGATGACCCCTGAGGTTCCCTCCTGTATAACGTAACCGGTCAGAAGGTGCGTGAATACAAGCTTTCTTACATATATCCTAACAGGTATGGAACCCTTATTAAGTAACGGTGATGCGCGATCAAGCCGCGGATAGCGTGTAAACTCTTCATCCCTGGTGTCGCTGTAATCAAAATCAGCTTGCCCCAACCCATTACACGACCTAACCTAATTGCTGTAAGGTCGCCGGCCAGATTCCGATATATTCTGTCTCTTGCCAATATATGTGCGGCTGGCCTCTGTCGCCTGCAAGGTCGTGTGGATCGTGGTATCAAAATCGCTTAGTGCGTTTCAAAACTATGCCCTAGCCTCAGATTATGACGCTATGTGCACAGGCATTTGGTCTAGACCTGTGT
>seq_9_0_0
GCCATCTGTCGATGGTCCTATTGCGTCATTTTTGGTAGCCAATACCTTCCAGAGGCGTAACGCGATGACGGGAGCCTGTACGTCCTAGACGTGCCATGCTCTTAATCTTCGATGGGTGGTCGTGGCCCGACTTGAACGAGAAGGGACTCTCAGTATGGTCTGCTAGACTATCTCTCCCTGGTAGATCCGAAGGGTCATTGAGGCCGGGCGTCCCGTCTCGGTTAGGTCTGAATGAGGGTTCACTCTCCATGCTAAATGACATTCCCAGGACACCCCCGTTTTACGCGCGACCAGGGTATGATATAAAATTCAGGGCTGTATCGCTAGCACTTGCCTTGGTAGCTCGCGCAGAAGATTTCGATTCCTCGCCTTCCAACACTTCTTTTCAGCGAAAAAACGG
>seq_10_0_0
CATGTTTCGTCACTTATACCTGATAGGTTCGCTAGCCCGCGTGTTTCTGCTCATTCCAAATTTTTTCCGCACAATACGAATGGTAATCGCACGCCCGTTATCATGCATTAGATTGATAGGCTACTAGAAAGTTCGTGTTCCAGATGACACACCCGATGCCTGGTGTCGTAATTTCTCCGACCAGTCTAGGACGATCGAAAACCTCCCACAACGGCATATCATTCTCAGATTTGAGAGAGATCGCTCTAGAGGAATATCTATCCAAAGCGGCGCTCATGAACTCGAAACTAAACAGATGCGTGAATTGGTAGTGTTTGGTCGCCACCTTGTCTTTGAATAGTAGATAACGCACACATATCCATTCCAAGTAACATTCGAGGGAGCCCAAAACCCGTCCAGA
>seq_11_100_117
CTACCAGTACCGACGCAGCCCGATATTAGGATCTACTCGTAGGGTCGGTCCGCAGAACTCGAACGATACTATCAACTTTGCAGCAAGTGTGGACGACAATCCATTTTTGGTTATGGTCCTATATCCTGATTCACGCAAGACAATACGGGGGATGTTCCCTCGCATATCACGCATGCAATTGTGGGCAGCTGGGTCGCTGTCTCGCCGAGGTAGGCCTTTTTCATAGGATCAATGGAAACAAATATGCCTGCAAGTCCTCTTAAAACGACGATATGGAGCATAGGCCAGATAACTGCGCATCTGGCCCGCGGAAGTGTACCTAATGGAGTGCTGTTAAATTAGTACCCCGGAGGGAAGGCGCCATCGGTACCCAATGGTTCCCCCATGCCTTGGGCCTAGC
>seq_12_100_147
ACTTTTAGTATCAACTACTTTGTTATATTCGTATAAAAGTCATGGCCCACGGTAAAATCCACTGCCCGATGTTACCAGGAATCCCGAAGGCTTAGATTCTCCTTAGTTAGGAAGTAAAGCGTACAACCCAACCAGCGTACTGACCATTTAATTTCCTGACATCCTATCGGTTGCTCGCCGCTCGACACGGACCCAACTCCACTTATATGCTATACAAGGTCCCTTGGGGATGTCGAGCGAGGGCGGAGATGAGTTGCTGATCTTTAGAGAAGACACGATATCCACGGTACGTGGCGCTCCGCCACAATACAGACTGAACATTGCGACGTGCTCTTCATCGCATGCCGTCCTAATTGTGGCCCGGCAGCTCCAAGGTGATATTCTATGACCTGTGATTCTA
>seq_13_100_137
CTTCCGTTAGCTCGTCTATCCGTGACCATCCGGTGTATGGACGCCTTCTCTGTATGACTGGCCCGCACTTCCATGGGCCGTGGCTAATAAATCTCGATTCCCTTATATATCTCTTAATTCTTTGGCATTGTATTACGCCCGCTTCTGTAACGGGAACGGGCAAGGTTACCCGGCGGTAACGAACTTCCTGAGACGGCGTTCGCTACCCACATTTGAACTATCCCAACTCAAACAGCTGCAGATGTATTATGATGCGTATAATTCGCAGCAACTGACCGACTGGTGTTAGGGCAGGATTTAATAATGCTTCTCCGACTATCCTGGGCGAGTTTGCATCCTTATCACGGCTGGCGAAACAGTAGCTCTAAGTTCTGACTGGCTTGTTTCAAATGACGCTTGT
>seq_14_0_0
TGTAAAAACAAATGCCTTGCACCTAGGCGGGCTACAAGGGGCCTACTATCACACGTCTGACGTCCTCATCGGAATGGTAAGCGTCCGATGTTGGTGACTATTATCTTAGCTGTCTTTATCTGATAGTTTATAGGGGTGTCTCAGTATGTTCCGTATTACGAGTGAGGACAGAAATGCCCCTTACTGTTTGTCTAGAGTCGTCGTCGTCAGGGATATCACTGGGTCCCAGCTCAGCTTTGGAATGGTGTATGCTGTAGACTATAGGGTTTCCAGGACAACCGGCCCGACTAGCGACTACAGGAAATTTAAATCAGGTTAGAATGCTTATGACCCTTATAGTGCGTACCTGCCTACATAAATATCATTCTGCGCGCCACAGGCCTCTAGATTCTGGGGCGGT
>seq_15_100_137
CCAGTCTAGTCAACAGTTGAAATTGGCTCGCTGAGTGCCCATGGGATGGTTTCAGCCTTTGGTCTGCCTAATTCCTCTCTTATCGCCATGAAATCGTCTTCCATATATGGATGAGATACCTATGGCATTGTACGGCACGAATTTCCGTTTTACAATCCCAAGCAATATATTAGAGATAACAGATGTGGAGGACCCGGTTGATTCCCTTCGGCCATCTCGAGTATCGGCTTCGCGTCCTCATATCGGCCTGGTGCGTATCGAACCGATAATATAGAGAAGATACTTCACAGCATGCTGCAACGTGGGCATTAGAGAGGGACAGCGGGGCATAGCACGGCCACTCATAATCGTCTTAGGTCCACGGCCGGGCCTACAATGCGACCGAGGTAATCTTGTGCGT
>seq_16_0_0
CGTAGATTAAGTCTGGTCTCCCACCGACGTTTCCTCATCATTTAGGCATTTTATTAAGGTCATGACCAATCAGGCTTCGACCCTAACATGCTTGAGATCCGTGCCTTCGCCCGACGTTACAATAAGATAAGGACCATCGCGTTCTCGTTCGACTGCCGTGAATCGGGCTGGATAGGCACAAAAGCAATCCGACTGGCTGGCCATCAGGCCACACTAAATATCCGCCGGTAAGTGTTAATGCCTTCTTTGGGCTGGACTTCTAACGTAGTGGAGGCGTCGAAGTTAGGATAACCTATAGGAAGCGAAATCAAGAGCTGTTCCACGAGCGAGACCATCAGCGACACCCATACGCAACCTCTGATAACTTCCCCCGTCAGACACGAGCTGTTGAGGAGCACCA
>seq_17_0_0
ATAGCTTGACTGCAAGCTGCTGCTTGTGGTGTAACTCAACGCTCCCTTTGACGCCGGCAGTTCAGCGTGCTAAGTCTAGACAGAGTAGAGCCAAAGCGGTGTATTGAAATTGAGACCAGAATAGATCTGAAACTGGACCGGATGAATGCCGGTTTCAGCAGCACCAAGAATTGGGAACGTCACGGCGCTAATCTTTGGGTGCACGCTCCCTATTTTGAAATGGGTATTCTTACACACCTACAACAACCTTAACCCACCAACAATTTCTAATGCTGACCCCGGCGATTTAAGTACGTGCTCACCCTACTATACAGTAGTTGGATTGACAAATTCGGTAGGTCCCCTGCAACCTAAACTCCGCCTTCCCGAGATGATTGACGATTACGTCGCGTGCTGCTAG
>seq_18_100_127
CGGGTGTGTAATTTCACCCAAAAAGTTTGGTCACATGTAATAGTGTATGTGCCCAAATTCCCATTCACAAAGCAGAACGTTTGTTAAGGAACCGTCGACACCTTATATGGGGCCACGACCGGCACTCTCAGCATCCTGAATGGGGTCGCGGGTTAGTGGTCTCTTGGAGTGAGTGCGTATATTCAGTGATAAATTCCAGCCAGAAGACGAAATCGAGGACTCGGCGTGTGAAAAACCTCAAGTGCATCGGGGTCCATTGCTTACGAAGGTAAGGTGATCCCTACGACTCCGCAGCTGGCCCGCATAACTTGTCACTCATACTAACGACTGGGCTTACACATCTAATGGTTCTTCACCCGCCAACGAGGGTTAGTCGTGAACTCGCTACGTTGCGTATGTT
>seq_19_100_147
AGGATTCAGAGCATCAATCAGGCCCGCTAGCCACATAGAGTTCACAAGCTGCTACACTTGTCAAAGTCTCCCTCCTCACGGTCGATTATGATAATGGCATGCGTATAAGGCATGAAAGTTTACCCGTTCCGAGTCTCCGTTAGTAGTTTAACTTCCTGCAGGTATCGTCGCATGTGCACTCGGTCCCCTTCCGGTATGAGAGCGGCTGAATATGACATTACAGCTCCAAGTCACGATGACCCCCAGTTCCTTAGAAGACGATTTAGTGAGATCGGGTGAGCGTACTGCCCATCAATTCAGCTCTGACTGTAGGTACAATATTCGCCAGGGATTAGGTCTTTGTCTCGACTGCCCAGCAAAAATGATATTATCTCTAAATCCACTTCGAACAACAGATCCA
>seq_20_100_157
CTCCAAATCCTTACATACATCGCATCAAGTGGAGCTTGCACTTCTGGTGTACTGTGGATCTACGACTTAACTATTAGACGCCCTTTCACTTTGGGTTGGGCCCTTTCTGGAAGGCGGCTCTCTCCTAGGTGTTATTACAACCTGCTATTGGTTAGGCGTCCCATCCGCCATGATTGGCTGACTTACTAGCATTTAGGTCAGGAGGGATGGCTCTTAAGGGAGGTTCTCTGTACTCAGGAGTGGTTAGAGTAATGACCCGTCGACTCCCGTTTCGACAAATATCCGACAGAGTTAGGACGTTACGTAACGGATGTCCCAAGCATTCACGATCACGACCGGTCTGGAGCGCATTCAAGAGCGCAGATCCAGTGGGTGTCGGGGCGCACGAAAGCAAGTCGCG
