# Supplementary material for: HeliCis: a DNA motif discovery tool for colocalized motif pairs with periodic spacing
Source: BMC Bioinformatics. 2007 Oct 28;8:418. doi: 10.1186/1471-2105-8-418 (PMC2200674; doi:10.1186/1471-2105-8-418)
Supplement: Additional file 2 — Evaluation sequences. This archive contains evaluation sequence datasets and the Matlab scripts used for generating them. [file 1471-2105-8-418-S2.zip › var_coverage/srf_ets_14_20.fasta]

>seq_1_100_127
GTGAACGCTTCGAGCTCGGAAGTAACTTGCGAGGTCCGGGTTGGTCCCGTTGCAAATTCGGCACCCCATTTTCGTTCGTTCGTAGCCAACTCACCCTTGTCCATTCTTGGAAGAGTAGATTGACTCAAGCCATTCCTCGGCCGCATCGGTTAACTTAGTCTCACCTAAGAGATAGCTAAAAATAACCTATTGCTGTAGAGGACCCTGGAGAGGTGACCTAAATTGTGAAGCGATATAGAGCACCTGTGGACTTCAATGATAGGGTCCTTCGGCTATGTTCCCGGTGCGACGCATGACTTCACTCACCTACGTATACGGATATGCAAGCCGGCGAACTATAGGTGAGGACCCGGAAACAACAAAGCCAGGGCAACGGTGCACCCTACGGGTCGACTCCTCC
>seq_2_100_117
GTCCGCGGAGATTCCATCTAATCTTCAAAAAATAGGTCCTGTGACGTGTACTCTGAAGCATCTATCACTGAGTGTTGTCAGTAGCCCACCAAGTTATCGCCCTTCTAAGGCGACTGTGGCATATCCTGTGAGTGTATTTCCAAGGCTACTTCGGTATCTATATTGGCTTCCGACGCAATAAGCGGCCTTTAAACGGTGTTTAGAACCTGTATCTTCCAATCAACCAATCCTCATTTTGCCTCTAGTAACGTACATGGTTACACGTGCAAACAGACCTGCTGAGTAGCGTTTAAGCTGAAAGAACACGGGCGATGATGTTGCTAATTAACTCGTACCCAGATCTGATGATATAGCTGTCAACGCGTCTGCTAGTACCTTCGATGAGGCTACTTTAGTGTCA
>seq_3_100_147
CCTATTCAGGTCAGGCAGGTTGGAGAAGGGTAAAGCATGTGCCACCGTTGGTGCCCCTCGCACGAGGCGCCCGCTCAGTGTTAACTGTGTTTAAGCGTCACCTTATATGGTTTAGGGCCGTGAGTTTAGGGCTGCGCCGCCAAGCTAAAGACTTCCTGAAGATACCTGCTCGCCTCACAAACGAGATCGTAGGGAGATAGGTTTCTGTTGGATGCGGGAATTAATGGAGGCTATCCTGCGACTCCTAGACCTTGCCTCATCAGTGTGCATGATTATCAATAACCCTGCCCAGTAACTTGTGACCCACAGCACACGGAGTGCATTAGAAGCCAAGTCTGTACTTACAGGGTGGGTCCGTGTTATATTATAATCTATCAACCGGCTACGCAGACTTCCAGCT
>seq_4_0_0
TTAGATCGAGACAAGGTGCCCGCCTTGGATCAGCTCACCTTGTCAACTCTATCAGAGGCCTATTGGCATTGAGTTCTGCTCGGGACGCGGTATGTACCCGCTCAAAGGCTTCAAGCCTTTGATAGGCAGATTGCTTAATGGCACATGTACGCTTAGGAAATGCAGGAAGAGAATCACATCGTTCTGCCGGTTTGTTTAACACGCGGAAGCGGGACCTTCGCTATTGTACCAAGTTTCACTCGTCTACCGAGGGACTGAATGAGTCGGCTCTGTTCACATTGTACGGGAACCATTGGATTTATCGTGAACGCAGCAGTTTACTTTGTTGTCACCGTGAACTCCCTGGCACCGAGTTACTAGGTAAGCTTACCAACGTCTGACGCTCAATTTCCAGTTTTAT
>seq_5_0_0
CGTACCGACAGCCTGCTGAACTATGCAAATATAATACGTTGAGGCTGTGGAAAGTGCGAGTTTGCCTCCAAATAAAGCGACGAGAACCGGTTTGGTAAACCCGAGCTACGCAAACTAGACGAGAGGAAGTATCCGTGTGATCGTTAAATTTAGCCAGTCGGAAAACCTTCTGTTAACGCTAAGGGCCGCGAGGGCCATCACTTAACCAAGTTGACGCAGCCTACAGATGCGCAATACAGGTTTTGCCTGGCCATAAGGATTGAAAATATGAGGCCAATAATTACGCGCAGAAGATTACTTTCTGAGGGCCGTCTGGCTGACCGTATTAAAGACGACTCGTCGGTCATGACGGGGTTCCTGCCCTACAAGGAACGCTTCCTGGTTTGGACATTTCCTCTTG
>seq_6_100_137
GTTTAGGTTAAGTTGCACATCTCCCAGTCGCGCAGTCATTCAGTGTTCTTCCCCACATGATAGAATCGAGACGTCCCAGTGTGAATAGACGCACAACCGTCCAGATGTGCCAATTTGCACCCCTTATATGACATGAGAACACTTTCTGGTCCTGAAATCGGGCCAAACGTGTTCGGATTTCCGTATGACCCGCCCTCAACTGCCTTGCACAAGACAACAATACTGAAAAGTGGCTGCTGAATGTGCTAATACGCTCTGAAGTCAAGCCAACTCAAATCGCTCTTTAACTATCAACGGTCGGGGTTCAAATCATTCATGTGAATTAGCCGGGAGATCGACTTCGTACGCCCGCATCGCGCGCGCGGTGCGTTGTCGCTACCTCGCAGAAGGGCATCCCAGA
>seq_7_100_157
TTTCAATACCGATGCGAAATGGTCGAATAATGCACGCAGCATAGCTCCTTCTATATAAGTCCCGGGTCCAATCGATCTAAGTTCAAATTAGCGTCAAGCTCGTTATACGGGAAAAAGAGTCGATAGGTTCGGGTGGACGTGCGTCGGCACGGAGGGCAGCGTATCGCGCACCTGGCCCATGAGTGTGTGAGATACATACATGATCATCTTTAAGCAACCGGATATCCCTATCTTCCACACGTCAAATTATGCGGTTGGACCCCAACTTAAACCGCACCCTTACCTTGGAAATCTGCCGGCAGGAGATTCAAGTTCATAACGCTATATAAAGGTCATGAAGCGTGCCTACATTAGTGCCATATAGTTATCTCATATCTGGGCACGATACGGTTTAGCCTAG
>seq_8_100_157
TCCCCGCGATGACTCGCGAGGTGTTTATAGGCGCAGGTTGCACGACCAGAAATACGCGACCGCCTAGCCCCAACCCTAGTCAGGTAGATTCAACCCAGTCCGTTATAAGGGCACTTCCAGTTTACTGGTTTGACTAATCCCTTCTATACAAAGAAGTATTACTTCCGGATCCATTTAGCCATGCGATTGCCACTTCGGCCGCGAGCTCAGATGGAGTACGCTTAGAGAACAAGCCTATGGTACTGAGTCCTTGCACCACGTTTCTGGGCTTTGCCACTAAGCGGTTTCTTGTCGTATGGTATCCGTCCCCAGCGGGGATGGTGTCCCTATGCGCTCTACCAGTGGTTTAATTTTATGGAGGTAGGATTGACACACTCGGTAACCCGTGGGTAAATGATCT
>seq_9_100_157
AGAGAAGGCAAACCAATCGCTGCTTATGCCACCTGCGATGGAACAGCGAGGGTCAAGTAACAGGGTCAGTTATTTTTTTGCCGAATTCTAGGGACTGTCCCCTTCTTTGGCCCTCCCAGCATGGCAGCAAGTCAGTTTCACGCGCAAGACCGATTTACCCACTTACTCTTGTTTAGTATATGTCTCTTACGGATGGTGAATCATAAGCATTGCGATTAGAAAGTGGTGCAAAACCGTACTTAGGTGACGCTGAAGCTCTCAAAAATATGGCCTATCTAACCCAGAATAGGGCGAGGCTCGCAGTCAACACTCCTCACATGTTGAGCGTCGAAGGGACTCCTAGGTTGCTTACCCACAGGGAGATTAGTGGGACGGACGCACGCATAGACGGCCTGAGATT
>seq_10_0_0
CGGCGCGCCAGCCGCAAGGCAGTCGTATCAATTGTTTATATGATTAAGACCTTGTAGTCTGGTGTTCCTTTACGTGCCGCCACCGAGATTGGGTACTCGGATAACAGATGGAATAGGACGATACTTACGTAAAGGCTCTCGTTGTCCCAAGGATCGAACCAAATGTATCCTCGTGTTGCTTAACGCTGCTCAAAAGATAGTTGTAGCCTTTCCCGACAACTTGCTAGCCGGCAATCTCTAATTGAGACCCCCTGCGCATACTGCCCAGTGGACTTAAATTTCCGAGCTAACCAATCCGACTGCAACATACACTCTAGGGCACTGACAGCTTCGAATTATGGATCGCGGCATGTGAAATCACAAGGACAATGCTCCCCATCCTTACACACTAGACTGGAAA
>seq_11_100_127
TCTGATATTCAGTGGCCGACCGAATGTCTTGCGTCCATGTGAAAACTACTTAAGTCAGTGTCCTCTTCGTCCCCACTTGCCAACCGTGCTAATATCGCATCCTTTTATGGTAATTAAAACACTTGTAGCTATTTCCTGCTTTCGTTCACTTACCATACGACCCCGACGCGACCGCGGCACTTCCAACCGGTTGCTTCGAATCAGCAAATGGGCATCGACAAAGGCGTGAACGAGTGGATCACTATTGTTCCTATATGCTTGCCAATGTCCTTATGCTTTCGAGGTGACCCGCGTACGAGACGCTGTGGCCGACCTATCCATAATCGGGAAGCGCCAGAGCTAGGGAACTGAAGCTTTCTCCCAAGGCTCGAGCCGCAGAGGAGAACCGGGAAAGGGAATG
>seq_12_100_127
TAAATTAAATAGCCCTAAAGCTGTTGGTGAAGGTGGCTGCTTCGTTACCTTGGTTGGGCTTATAAAAATACAAAGGACTCGCTGTTAAGCCCGCCTGCAACCTTGTATGGGCATTCGCCAGCTTGCCGCTAGTTCCTCCTCAGAGAAACTCGTGGAGGAATTGAACCGTCGCGGGGATCTACTGGGCTTAAGTAAGGGGTGCCCAGATATCAAGTTACTGAGTTGTTAGTACCGACTGTTTAACAAGCTGACTCGGAAAGCTGTAGAATGTGAACGAGGTCTATAAGTCGTGGTGTCATCATATTCATCAGAAAGAACCGCCATGCAACATAACTGTCAACGGATTTAACAAACGGTTGAGGGTTCGAACCAACCCCACGGTTTATCGTCGCCAGTTCAC
>seq_13_100_117
CCAGTTGAGCTTGTTCTCAGAGTCTCCTCACCGAGGCTCACGACAGTTCGACAAAAAGTACACTCTAGCTATTCGCCTGGACGGTTGTACGCCCACAGTTCCTTCTTTGGGGTGGAACATAGTTCCTGAAGTTCTTGCGGTTTAACAAATATTGAATGCCTGTGCAACAACCCGGTTTCTGGACTAATAACACGTATGGCGTTAGCAGTGCTGCTGCAACATAGGGCAGTAGTTGACATCCGACCGCACGTGGTAGTTGTTCGCCGTCACCAAATTTATTCCGAGTAAACCAGGCACCAGTTTGGTTTTTTCCCCCCCTAACGTGCCGGGTGAGTACTAACGCCTAGGAAAATATGTAAGCCAGAAGAAGTACTATAACCTGCCATCCGATATAACCGAT
>seq_14_0_0
ACGTCGAGGATACTCCTGCCCCTCTCGACGGATCATGCGTGCCAAAGACGATCTCGCCGCTGCTTCGTAACAGACCACACATGTGTGCATCCGGGGCAGCGCTCCTGGTCTTCGTATGAGGCACAGACATTCTTGGTGAGGAGTCGTTCTTTGTCGTGCGGCAAGGCTTAGGGGCTGTGCGGTTGCCATTCTACGTTGTCACGGATTATTACGTGTGCAGCTCGGACGAGCTCAAGAGGCATCATAATCGACAGGACTCAACCAATCGCAACTATGTGTTTTAGCGCTCCTGTCAGCGATATGACCAGTCATCATGAGTTCCTCTATTGAGCGAGGCTCACAGAATGCAAAACAATAAGCACGGCGACGCCCCCCGCGGATATAAGGTAAATTAACTCGA
>seq_15_100_117
GTCCCAATTGCATTTACAGTTGAAGCGCGTCACCTCTAGGGGATAGTTCACGCCTCCGGCGTTAATATTGGAATATACACCTCGCGTGTCACGTGGGATTCCTTATATGGCCAACGAAGTACGTCCTGTCGACCTCCACTCAACTCCATTAGACATATATAAGCAGCCATTAGGTGCTTCGCAATTTTAAACGGGGCGGCCCAAACCAGGCCTGCTAATAAGCAAAACTTGATCCATGTGATAGGCAAGATCGCTAGTACCGGGAGTAACATATTGGGTCTGTAGGAAAATAAGGAACCACTCACCGCACCGTTAAACCAACCGGAGTCACGGTAGCGAGGACTCCTCTTGATATCCAATTTATTGGGCTCACTGACCGTACGGATACTCGTACATCCAT
>seq_16_100_137
CCGGTTCGGCACAGTCAGGTGACACTGAGGTATGGAACAGACCGTGTGATACTTCAATGGGAAAACTGTATTGCGACAACATTGACTCAATCTCGAGTGCCCTTGTATGGTCCGCTCAACGGGCGCTATCAGTCCAAATCATTTCCTGAGAGTACTCAACTCGTATGACTCTCCGTAGGGCCCCACAATGTGGGCTCACGAAATCATCGTGGGAATGCTTACTAGGCTGCCATTCCAGGGCCTTCGGAGATATATAACTCGTCAGCAGTTTTTGACGTGTTTTGTCGTTCGACTCAGCGTGCATGAGCGCTACGTGCCCTTGTTGAGTTATATCTGGATGATAGCGTAGCATATAGCAGCATCATTGGTTTACAACCGTGATAGCCGCGCTGCCCACGGT
>seq_17_100_127
TCTAGGATCTGGAGGTGGTCCGTTGCCGCCGCGGACTCGGTGATAAGGTTTGCACATTCAACTGAGGCAGTAGGGTCTGATAGCAAGGAAGACCAATAGACCTTTTATGGTGCGAGGTAGACCAATACACACTTCCTGTGTGGATAGGCATCAGTTCGGAATAGGGATTTGAACCCCGGGCTAGGTAACGATTCCTAAAGATTTTGTTCACCCCTAGGTGATCAACTGATCCTAGGGTATGCCTGATTACAGCTCCAGGAATCTCCTTTTGATGTGTCAAAAGTAATTCACTGTTAGACTGCGTACTGCTCGTGACAAGCGGCAGCGGTCCACGCTTTGGTATAATATCGGCCGCCTTGTCCCGGGCTGGGCCCCATGTATTGTTCTGGCCGCAAATCCC
>seq_18_0_0
GTTAGGATTCCGAATGTTATCGCGTACGTTTTGCTGATTTTTAGACTCTCAATTCACCAGAGCTGGTACACCTTACGGGCGGATTTTAGATCACAGCGACTACTTGGTGCAGGGACCAACCATCCTGGAGAGGTTGACTGGTGCCCCTGTCCGAACGAGACGGCTCCTGCATGCACTGGGTAGGTGAGAATACTTTCTTATACCGTACATGCAACACAGGCGGTTCCCCTGAGGCTATAACCTGTTTACAACGACCGTCCGGGAAACACCGGAACTAAAAAAATCGAAGCTGATACGACTGATTAGAATTGGGAGAGGCAAGAGTGGGCAGACCTTAACTCCCGGAGCTATGTCTACGTGAAAGTAGGACACTAGCGCAATGTACTTACCAGGTAGACAA
>seq_19_100_147
CTTAAGTACGAGTATTTCCTGGATCAGCTCCCTTACGAGTGGTGGACGAGTAGATTAGATTTCGTCGACACCCCTCTCTTCGTAGAGGGAAAATCGCGCTCCTTATTTGTCTCGGCCTTCCTCTTCCGGGCGTTTGCCCCAGACTGAGCGTCTTGCTCCGGACCCTTCCCTGAGAGCAATTACCTCCGAGGATCAAACGTCGCGGCTATTCGAAGGAGCATGATTCAATCCCACATGGAATTGATGTCATCCCCTCCTCATTTTCCTTGGCCTGCGGTATCAAAACATTCGAGGACCAGTAAAGACTGCATGTGCGTGCTGGCAGACGGGTTACCTTGTGGCAACTTATATCCTCGGAGGCTTGGATAAACTTATAGCATAGGACTTGATCTTAGGAAAA
>seq_20_0_0
TGCTAACCCCTTTGGGCACGAGGACCGTGTCGACATACAAGGTCATAGTGTGATTGCGCCAGAGGGCAGGGCCGTATAGTTCAATCAGATAATGATTCGGGCGATCAGCCGTAAAGGAAACCGTGCCCTCACAAATCTGCGCACAGGAATTTAGGTTGGTAGAAAACACTATAAGGAGGATACAACAGATGACGAGCACGATGTGGATAGCGGCAGCGACGCTCCACGTTATGCGAGGGTCTCCTCCTCACTCCGTACGTGCCTGGGACGAGCATGCACGTATTACAGAGCACCGCCACAATGGAGTCCCTTGTCTCGTAATATTCACCGGAAATCAGATGACTGGCCATTACAACGGCCTTATCACGTCGGCCGTTTCCGCCTGAGTTCCTTTGACCTC
