# Supplementary material for: HeliCis: a DNA motif discovery tool for colocalized motif pairs with periodic spacing
Source: BMC Bioinformatics. 2007 Oct 28;8:418. doi: 10.1186/1471-2105-8-418 (PMC2200674; doi:10.1186/1471-2105-8-418)
Supplement: Additional file 2 — Evaluation sequences. This archive contains evaluation sequence datasets and the Matlab scripts used for generating them. [file 1471-2105-8-418-S2.zip › var_coverage/srf_ets_16_20.fasta]

>seq_1_100_127
CATCAACGCCCGTTCAAAGACTACGCCTGACACCTACACGATATCGCTGGAATCCTACCACAAGTATTCCGTGGCTGATATGGGCCCATTTCTCGATTCTCCTTCTAGGGGATAATTGTCTATCTTGGCCACTTCCTTCCCTCGTGAGCATGGATAACCTCGGATGATGTTAGGAGGGTACCGTGCAAACGATAGAGCACCATCGCGTCTCTAATACGGACTACTGCGAGGTTGCTATCGAACAGTAGCGAAATCATCGGTAAACCGATACAGTGGGCCGTTCACATAGACCCACCATGCGTTTATGTCCTAGGTGGCACAGAAGAAGCTCACCTGGGAATATAACCTTCACCTGGTTAACTCTGGTACATTACTAGTATTCACACGGGGCTGTAAGCTG
>seq_2_100_157
CAATATTTTGGCGTAGCCCTTAACTCCCCATGTCCGGCACGAACGGTAGAGGCGTACAACCGTGTTACAATTCCGAGGCAGTGCAACGTACCGCCAGCTTCCCTATATGGCCAACTGTGTGCACGGTCCCCGGACTACGCCACTAAGATACGTCAACACTCTTTCCTGCCCAGACGCCAGAAACTTATGAGCCCCTGGAAGGCAACCTCCGCGTTCGCAAGTTTACCGCAAATCTCTGACGGTAACTCTACACATGACGTTAACCTCAGGCTACTCCCCGCGTTTGGTACGCCCCGACATGTCATACGATGAGGCTTCGAGGTTGTTAATGAGAATGTTACCGTCAATAATGTTGTCCGCAAATGCGAACCATAAGGGACAGGTTATGTTAGTAGCCGGT
>seq_3_0_0
ATTAATAGACTGTGCCACCGGTGAACGACGCGTTAATGACGCGGTCACTTTAAGGCGACCATTCCTCGCATGTTCCCGCCCCCATATCTATAGGTTTTATATTGGTACACGTTGAGTTATCGACCGGTTACTGGTAGTTTGTCCGTATAGCGACTGTAACTTCGCGTTGTTCAGGTGAGGCCGTTCAGATGAGGAAAGGGTCCCGTCGTTTTCACAGGCTACGGTCTCCTTCAGAAACTAAAGGATCAGCGCTCCCCTTTTCTCCTAACTCGATTGTAGCTGACCTGGGCCTATGACTGTGTGGATGATGCTGATATCGAAGAAACAGTTTACCATCACGGTCCGTACGGAGCTTCAAAACTTCACAGCTTATGCGAACCTGAATTACCCACAGCTAATT
>seq_4_100_147
TAGAAAAACGTTGGCGTTGGGCAGTAGAGCTTTCACTAGCGATATTATGTGTGCTTCACTAGCGCGCTCAAAGGGATGTCGGTGCGTTGCAGAATCACGGTCTTCTTTGAAGCGCGTACTTATGGGATAGACAGAGAGACCGCTACCTCCACTTCCTGAAACTAACCGCTGATTCCTTGCTAAACGAAAAGATTAGCTATCGCGGTGTAGGCGCACTCGCCGCGGCTATTATCTCTGCCTCGTTAAACGACGAATTAAGAAGGAGTGCCCTATTCATCACCGTTTGAGTTATTGCTCCAAACAAATACTCCCAAACGGCGTATGGTTAACATAGCCTGCGACTAGGGCGTCAACGGCCAAGTAGCTTTATAGTTTTCCCGGAACCTTCGAGCTTCATTGC
>seq_5_100_117
GAATCCCGTTGTCAAGTACCCAGTGGGGGAGAAGCTGTAGTATCGAATGTTGACAGGTATCGTTACTTGGGTATGTATTTATCACCCGGCTTGACGTGCGCCCTATATGGTGGATACATCTCTTCCTCCCCCCACACCATCGCTAAACTCGTTGAATGGTCAGCCGGTGGAGATCGTTTCACGACCGCGACGGTTATAGAGGGATAGTCCTGTACAGTTAGCTTCCACAGTCTTTGAGCTGTGGAGGTTACCCCATAAAAAATAGACGTGTACTGCGTACCCGTCCGACAATAGAATTCTGAGGCGTGGTGCCGTCATCTGTCCTATGATCCATTGGTGACCTATGTGAACCCCCATAGGCTCTGTATCCCCGGCTTTGCGTCTGCGCAAACATTCCGCT
>seq_6_100_117
GCCTCCAGATCGACCTCTGTAATATTAATAGTTATAACCACGACACTGGGACGGTTGCCATTAAGAGAAAGAGTACGTCACACCACACAGATCCCATCGCCCCTTTAAGCAGGCCGCTTAACTTCCAGAGGTCAGAGTTCGCGCGGCGACAGCGTAGGCCAGAACGCCCGAGCCCGGTTATCGAGATTACCGGTTGTAACTACGCCTACATGGAGCTAAACCACGAAGTGCGGTAAGAAGTATATGGTCATACGCCACTTTAGCATCTACTTGAAAATCGAACTTACGAAGCCTCGCCCGTATCCCTGAGGAGTAAACTCGCTTGCCCTTAACTATGTCCAGAATAGTAATTGCGAATTTGAACGACTATTTTGAATCCAGACTTTGCGCAAGTTCACGT
>seq_7_100_127
TGTTATCAGCGCCTTCTGCTGGTACGCGTGCGTCGAGGGCAGACAGTCCGGGGCGGACGGACGGACCCCCATATCTACCTGGTCGATTGTCGTCATCACGCCATCTATAGCTGCAACGGCACTCCAAATTGCTTCCGGAGTTTAAACTGCGCTAGTAAATTCGCCAGGCAATTGTGATTCCCACCTAATGCGACAACGTGTGCTTGGTGGCATTCGGGATCCATGAGAGACTGTCACTTCAGCAATGTTTGCAAAATATGCCGTCTTTATTTGTGAGGTTATGAGGGTGCGCGTTTGAAATCCTGCTGGCACACTTCTGAAGATAATTACATTTCGGAAGTTAAAAAGAACTCAAATTTTCGCACACCCTCGCCTGCGGTACAGCGATTCGTGATCGGGC
>seq_8_100_117
GTCAAGCTTCGTGTAGAATATAGGATAGCGGGGTGAGGTTGGAGTATGTAGGACCCACGGTCCACTCTCCTATGTCAACGAACATAAGTGCCCGGTCCGACCTTGTACGGCATTCTTCCCACTTCGGGATCGAGGTAGTGCTTACACATTGGTTATCTGTGAACGCCCGGGTGGTGATGTGTGATAAAAGAGCCATACCCTTCCGGGTGTACCGACAGTCCTGAGAGGCACTTTTTATGCTAAGAAGAGCCCCACCGGGGTCGACGTGTTACCGGTACGGGCGCGGAATCCCACGCATGTGTTATTAGGACGATGGCATTCATGCAATCCTTGTAAATATTTACTGCTAACCCCGAAATAAGCAGAGCGACCACTATGTAACCCGTTATGGCGCGGGCAG
>seq_9_100_147
TCAATCTATAGGGCGTCAGTCCGATATAAACGTCTGTCACTCTCGGGACCGCGGCCTTTCGGCTCTATATGGTGACGGGACTAACTTGACTTTCCGCAATTCTTTTATGGTCGCTGTAAGCGCGTACCGTACCGGACGATTTCCCCACCCACTTCCAGACGTTTTCCTAATACCGAACCCTACAACCCCCGTGGCAGCCTACCGCTTATAATGTAATGAGATAACGAACGCCTATCACAACTAGGTAACCGTGTAATCTGCCTGCCGGCCCACACCTCAGGAAAGCGACGGTCACTTAGTACCTGGTGCGCGTGAAACTCCGTATATAGAACCATGTGGAAGACAACCAAGTACTCGGGTACGGCCGAAGTTAACGCGAAGGAGAACCGACTCAGGCTCC
>seq_10_0_0
GGCGGAACTTGAATTTCTTTTACCGGAACAGATGATTGTTTCAGTCCGGGCCAAACGGAATCTGACAGCCCCCAAGTAGCACTGGAGTAACCTAACCTGGTATTGCTAAGGTGCTGCTCTTGTCTGAGCCTTTACAGTCAATGCTTGCAAAACGAACATTAGTACAAAGACGGAGGCAATAGAGCCGGCAGCTGAGCATAATAAGGAGCGCGTTCGGGGGTGTCGTCTCGGTTGGGTATGGAAGATAAATCTAGTTCTCCTTCTGCATCTCATGCGAAAGCGTGACGACTCAGTTCTTTCGCTTGTTAGAAACCCGAATAACTCCGAGGGTCTTTGATAGAAACCTCCTTGAGGATGATGCCAGAGTCTTTGCTTAAACGTTTTCGTGTGCGTATAGCCC
>seq_11_0_0
AAAGTGGCTCTAAACGTGGCGGGGGTTGTCATTACGCGTTGACTACTATAAGCCGTGAAGTGCCCGCTGTTCATATACGTCGGTATGACACAGCGTTAATCGGGCGCCTCGGGACTCTCTCCTACAGAGTCAGGCAACGGCCGTGGGTTTGACGTGACTAGAGAAAAGTCCATAACTATATGCATCTGCCTAGTTGAAGGACCTCTTTCGTATTTATACCCAAATGTGGTGGTCATGTCAAATGCATCGGCGCGGCGATGACCTCAGCTCACAGAATGAAGTGTATATCCCTTTAAGTTTGCATTTAAATAGAACTCCGACTAATCTTGATCGGATGAGTTGGGAAGGGGGCCCGTACGTCGTGAGAAAGTGCGCTCGGTGTGTTAGCTTGTCGCCACTA
>seq_12_0_0
TCACTGGGTTACTTTTTAACTCTAAACGAGGGTTAGCTAACAAATGTTAATTATCTATAGCACTATATGTTGGCTCTGCGATGTGAAAGAGCCCCTTCTTTCCCTATGACAACAATCCCCTTCCATCAAAAGCATCTTCTGATATTCTGATTCGCATTGCGCCATTGATAGTTAGCTGATTTGGAAAGACAAAGTCACGGATTCGTTTTGTGGGTCAGTCGACTCAGCTAATGCTAGCACGCGTGTACCAGAGCGAGGCGATGTCAACTTTTCCAAACGCCACGTACATGCAAAAAACGGCTCTTAGTTGTAACCCGTGGGGTATGTAGCGAGATATTGGCACCGCGCATCGGGCGGGGGAACACACACCCTGAATCGCAGAGAGCCGCCCTTTGGGAGA
>seq_13_100_157
AACCACCTCGGATTTATTCATAGTCATATCTACGTCGGCCTTTACCTTTTGGTCTGACCAAACAGTCTAGCTTGGAACCATATTCAGTTGCATGACGTTACGTTGTTTGGAGTTACTAGGAAGTTTGATAGATAGAGGCCAGCCCCCATACCCTAGAGCGGCTTCCTGCATAAGAATACACACGGGGTTAGCTCTGCGCCTTGTGTGACCCGCCTATCCCTGGCTATATTTTTATACTGTATTATTCAGGTAAACGGATAGATGCCTCTTTCAGGACTCAGAAGGACCCAGTCGTGCCACGTGCTCGAACCCGACACTGTCGCAAAATTACAAACGTGGAGTCGCCCCTCGGGGGTCAACTAGCGATAGTCGATATCGTTTGTCACTACACGGGCTCGTA
>seq_14_100_147
CGTTACCTCTTGTTCGCACGTCAGAAAAGCTGAACCTCAACAAGATCTACCGCTTGTACGAAGCGGTATGTGCGTCTCTTTACTCCAAGCCATAAACCGTCCTTATATAGTCGCGTAAACAGTAAGAAGTGTGTTTTGTCCATGGGTACGGCTTCCTGCTACTCTTCTTTTATACCAATTCATCGTGAGCTGTGCTAACTCAAGTTCCAAAGGGGACATTCGAGTACTCGTGGCGCCAGGGAGCTGATCGACTGAAGACATATTTGCAGCTCATGCGTTCAAGGGCGCTTATAGGGTGACTATTCGCTGTTCCTATGGTCTTGGTCTACCAGGCAACGATGACCACGCTGCGCTCATATGCTCATCGAGGCCAAGGTGAGGTCGGCAATGTAGTAAGGTA
>seq_15_100_147
GTCAGAGGAGGAGGGCGTATTCGTGCTCTCAGGCATTCGTTGGCGCGGTGGTCGAGCCTCAGCGGAGTGTCCGCCCTCGGTCCTGTAAATTGGGTAGCGCCCTTAGTTTGGTACATCCAGGCTGGGGTGGTCGTAATGCTCTTTACATGTAGTTCCTGAATACTGCCTTGATCGGCCTATTTGTTTTTATCACCCATGTCCTTGGCGAAGAGGCATTACGTCATAGGAGATAATGTCGGCGAAATCCCACGCGTAATTACCCGGCGGTTCACAACTTGCTTATTTGACCATAACAACGTACGTAAGTACAAGCCCGACCGTGAACGCCCTAGTCAGCCTGAATTGTATTATCCTAAGTCTAAGAAAAATATCCATTTGTTTTCCGTGCGGGGTTCGTACA
>seq_16_100_127
ATCTAATTAAAGCCCACAGGAGACATGATTAGGTACAGGTACTATACAGGTGCGGGTATCGCCGGTTCCCGTCTAACAAGGTCGCTTCTGGAATTCTACTCCATTTATGGCTATGGAAGCCTCTTTTCTTCCATCCTTAGCTAGGTCTATGTTTACAGTACTATGTCTCTACCCAGGACCGCTCCTACAGTTTATGTCTATTGTGGGCCCCGAGCGAATCCTCGTGCTCCAGGGATACTGGGTCGTTAGATAGTGAATAGGGCTAGATCGTAGCACAATGGACGCACTATGTTAGGCGCTGTTGGAGGCACCGCACTACAACGGAACCGGGGACAGTTAGCCTTAAACGTAGAAAACCGCCGCTCAGGGTTCATGAGTGTTTCGGAGTTCCCTATTACAT
>seq_17_100_157
GGCATTTCTTAACTTACTCCATTTGAGCTTCGGTTGCATTTGCATAATGCCATTGCGTTAAGCGGTTGAGCGAGTAATTACGGTAACTCATTGGCCGTTGCCTTATTAGGGGGATTGAGCCCTAAAGTCCCCCATGCATACTGCCTAGTCTTAGGAATACATTTCCTGTCCTAGCTTTTGGTCGATATTAATGCTAGCGTCGGTGGACGTATGCGATCCCGCAGAGCTAGCTGCGACTTCGGCGCGATGTGAGTCTGCTGGATGTTATGAGCTGATAAATAGCGCCCCGCAAAGTTACATAACTATTGCGTAGTAGTCGGGCTACCTTTATTATTTCTCAAAGGGAATACCTGTTTTCTGCCGCGATGCTGACCGACTGATGGGAGAGGCCCGAAAGAGA
>seq_18_100_127
GCCTGTTAGAGTAAGCCCGACCTTGTAGAGTAGCTGGACGTAAGCTTTCATAAAAGCACTGCGCGTCAATGGAGGGTGCAATGATAATCCAAGCGAATCTCCTTTTTGGGCGGACACAGCTAAGTGTACTACTTCCTGTGGGGCGGAGACTGAATAGGCTTGCTGCTACGAATGGTCTGACCGAACTGCAGCTTTTCCGTCTCACATCGCTGGGCTCACCAGTGGACCTGATATTTACTCTTTTTTACGTAGGAAGTCCAGGCGTTTTCTTCATAAGCTGCGGCTCTCAGCCTTGTGGTCCTCCCTGTAACGGTTCCGCTCCCTTCGAGCACCCTGGAACGCTTGTAAGTCCATTCTTGTCGGCGTCGAATTCTTGAAAGTTACTAGCCATGAACAGCGA
>seq_19_100_157
GCTAGAGGCTTGGTTGAGGAGCATGATGGAGTGGCAGAAGGTCCGGAGAACCGGCGGGTGGTCGTTCTATACTCTGTATGAACGGGGAATAACTTTCGCACCTTTTTTGGCCGGCCCTGTCTATGAAGATAGCAGGCCTACATCCTTGCCGCCATCGCCTAATTCCTAGTGTTACTCGTTGTATCAACTTCGCTCAGGCGCCTAGCTCACTAAAGGTGAACACCGTAACGTGACAAAATGCCCTCCTGGGTCCCAACCCTCGTCCCATAATCAGTGGTGCTTCTGCAAGACACTCTTTTGACTGTGGCGGTATAGGCCGGCAGCTCGTATACCAGCACGGTATTTCTAACAAGCGGCACGGTGGAGAGATGTTAGTGTTAGGGCCGAAGTGTAGTATACG
>seq_20_100_117
GCCGAGTCTCGGTAAGAGACGACATGAATCCATAAGGATCTAGAGAGATGCCGAGCTTCCCGGGTCAGCACCAGGAAATTCGAGCCCTTAAGAGCCATGCCCTTATTAAGTCAAAAACCTGCTTCCTGCTAGAGGTCCACATGGCGAGAGAAGCCGTTCGTACTAAACTACCGACCCATGCTGGTGTTAGCGCGCTGCCCACTCATTCTTGGCGAACCTACATTACTTGCGGCGATTGCGCCCTATTTCATCTGCGTAAAGGGGCAGCCGCGAAATAGCCTAGAAAAGATTATCGTCTAGAGGGTTAGAGACATAGGCACGAAAGCTTACACAGCTGCACGACCGTTGGAAGCTTATTGTGGCAGCCGCAAGTGGCGAGATCAAACATTGTCGGCGTACA
