# Supplementary material for: HeliCis: a DNA motif discovery tool for colocalized motif pairs with periodic spacing
Source: BMC Bioinformatics. 2007 Oct 28;8:418. doi: 10.1186/1471-2105-8-418 (PMC2200674; doi:10.1186/1471-2105-8-418)
Supplement: Additional file 2 — Evaluation sequences. This archive contains evaluation sequence datasets and the Matlab scripts used for generating them. [file 1471-2105-8-418-S2.zip › var_coverage/srf_ets_18_20.fasta]

>seq_1_100_117
CTCTTGATGGTTTGCCCCGAAGGTGTCGCAGGTGAACACATTCCCAAATATAGCCTCAGCTACGGGCCTGAAGACAGCCCCCCTTTACCGGGGGATTCATCCTTATATGGCTTTCTAAGCACATCCTGTAGTGATTTATGAGTCACTCGGGATTCTGTACGAACCGTGATGCCCGTCATTAAGTGCATCACCACCTAGGGGCGTGCCTGGAGGCGTTATTGTTTGTATCCTTACTGTCCAGCCGTCCCATTCCAGGGCGCTATCTGCGCATCTGACTAACATCGAGGCGGGCCAGCATCGACCTAACCCCGGCCGTTGTAAGAGTAAGCAATAGGAACCATCCAGGTTCCGGGAGGCGGTTCGCCGTGAAGCATGAAAAGGCAGTGTCTCTGGGCGCTCC
>seq_2_100_137
GTGTTCATACCGGTACGGTTCAAGACCCGCAGTGCCGACGACGCAAGATTGGGTTGTTTATCCTGGTGCGCGGGCCGGTGTCGATTCTAAGCAGCTTACTCCTTGTATGGTATCACAAGATAGCGTAGCCCGGTCTTCCTACTTCTTGCAGAACTAAGTCTTGGTCAGTTAGGCTCCTGTTTGTAGATTGAAAGGGCGCACATTGTAAGTTGCGTAATGTGAACTTTGTAACTGTTTTGCTAACAATGTTTTCCCCAGGATATGCTACGTCGGCGCCACACCTTGGGTCCGGGCGGAGTGACCCTGCTGGATATGTGCTTCAATGGTTAACGCTGAAGTGCCTAATAGAGATGCGTACCCTATGGTTCTGAATAAGCCAGCAAACGGCCTAGTATCTTTG
>seq_3_100_117
CCTAGTAAGTCGGACCGCCACCAAGCCTTCCCGCTCAAGGTAACCTGTGGTGATATGCTATAAGAAACTCATTACTACAAACCTCGACAACTAAAGTCTGCCTATCATGGGCCTGGTCTATCTTCCTGTCCGCGGAAATCTCTATTATCGCCGAGTGCCAGCCAGCGTATACGAGTTAATAGTGCGTCCTAGGCGGGGACAAAAGAAGTCCTCGTTTTATTCTACCGCGGAAGCAAAGTAATCCTAACTATTGCGCTGAGCACGGTGCAGGTCTTATAACGGCGCTCGGGCCCGAGTACGGTAGAGTTGTCCGCAACTAGGGTTTAGCTTCCAAGTAGCGCCCGCTATCATTATTATCTTACTGCCATGAGCCACGCGCGTCTCGATCAGCCCCGGTCCA
>seq_4_100_147
TCTGGTGAAAATGATTCATCCCTGGTCAAGAGTGTGTGCCTTTATGCCAGGTCTGAATTGCGGAGAAACAGACCGATCCGTTGATGTTACAAGCCGGGGTCCTTGTTTGGTGCGAAGGCCGGTACGGCCTATCAGCAAAATGTGGTTCCCACTTCCTGTCGCTTGTCAGTGTATGGCGGTAAGAGCCGACGACTTCGTGTAGCTGAGAGACAGAGGAATTGCAAACACTTACGCGGAAATGCTAGTAGGGTGAAACTCTGAACGAACTCTTATATTAATTCGACCCTGGTAGCCCGCTTAGTCGAGTTTCCGGTTGGCACAACCTATGTACACCGTTTTAGTGCGCTTTACATAGGGTGAACTTTCGACAACGGTAGTCGCCCCAAGGCCGGTTAAGTCT
>seq_5_100_137
CGTAGCGTTTCAGTTATGCCGGGTGATTTCCGCAGGTTGATGAAGGGAGGTCGTCAAATGTATTCACCCAGACCTTCATCTGCAAGAGCACATAAGAATACCATGTTTGGTCAAGCTACACCCCAACGACGCTTTGAGGGACTTCCTGATCCTCTGTTCTGAGTTCATGCCTCTACTAGGGTGATAGGTCAAATCACGGGGCGGAATCTTTTGGGATTCATGTCTTAACCGAGACGTACCCTTCGGAACCTCCGGGCAGGAATCCCCCGCGTCATAGTATATGCCAAGGTGGGCCTGCAGTAGTAACTCGGCGAGTCTGGACACATAACGATTAGATATCACAAACTAAGCAAAAGCCACACATATGTAAAAGTACAATTTGCGACGCTACTCATTGATG
>seq_6_100_157
TTAGAATTGATTGCAGCTTGAGTCGTCATCTCAGATCATCAAGATAGGTCATCTGTCTAGGACTCGCCCGAGGCTGGGTTTGGTACATGCTGGCCATCCTCCTTCTATGGGGTCTTGGTTTCGATGGCACATTAAAAAGCTTCAACACTCTTTCAAGGGTGCTTCCTCTTAAAAGACGTCTTACAGCTAGCCAAATACACGACATAGACAGCATGGAGCTAAAATTCAGTCAACAGGGAGATCAAACCCTAGCCCCTTACTGCCTATATGGAGCGATATGCCTTGCTCAGAACTCTACCTTTGCACGCGTGTTCGCCACATCGTAAACGCTAGGAACCATCTTTCATAATCTAGAAACTGCTCCTCAGGGAAAGACTACGACAGTTGTCTAGTAACAGTT
>seq_7_100_127
CTTATTCGGTACGAAAACTAAACGTCTGAGTAAGTAGATGACCATAGATGTCTTTAAGCGAATCTGTTTAAAGCTTGCTAACAGCATTGTAGACAAAGTTCCTTATAAGGACCGTTAGTGCGCCCACGCCGCATCCTCCAACATATGAATATATTGGGTCTCGGGAGTTTACGGTTGGTTAAACTTAATCTGTCCTAGTCGTAGGGGGAGCCATTATTCAGACACTGATGGAAACATCCACTCCGTCCGAAGCGCGGACCTTAGTGCCCTTGGAGAGCGTCCATGGCCCCGTTAGCTTGCATGACTGGTTGGCCCGTTAACTTTCTATCTAGTGGCGGACTTCTATGGGGCACGTCAGAATAATGCACTCCGACATTTAAATGGCCGATGGATTCAGGAG
>seq_8_100_117
GGTACAAAAAGCGAGAGTAAGATTCTCCTTATTGGGATGTTCTAAGTGAAACAATCATGGAAGAAATGTTGTTCAGATCCGCCGTCATAACACTGAATCGCCCTTTTAGGCCCAGTTTCTACTTCCTCACTGAGTCTCACATAATGGAGTTCCACAAATGACCTATATGTGCATCAAGGTGCTAATCATCTTGCTCCAAGAATCATATTCTGCGGGTTCGTGCTCTGGTTATTGGGGGTAACCAAAGAAACGTGTTAAGCCCGTTTTCTGGCAGGTGCTTAAAAGGACCGTTCCGCAATATAGAGGTCATGAATGTAAGAGAATAATGAATATCGGACCTAGCGGCGCAACGAATTGCTTTCGGTTGGATTTCCACGAACACAAATTTTGGGCCCAAATC
>seq_9_100_127
GACCATAAGCGAATAGTCCTCGCCCCAATGACTGCTAGTTGTCTCATCACGCAGAACATGCTTCCTCCGGGCCACCAATATTGTACGTACCGTCCAATTGCCTTATCGAGGTGAATCACTACCCGTTAGAGTATCCTCTGCAATCGCGTCTGGTGACGTACCGGTGGTATTTTAAATAGTGATCTGGGACGGACAAGGCGAATCATCCTGGCCCAAGGCCCGTCGGAAGTACGACGATGTCGATAGTAGACTCTTGCCGCCGTGCGCTTCACGGTAAATCGCATCCCGCCGACACCTAATCGTGATGCCAATACCGGTTAAGTGGCCCGTAACGACGCTATGCCTTAAAGAAACACGTGTCTGCTCAGACCATGCCACGTTATCTTGTGGCTCAACGACC
>seq_10_100_147
CTGTTACAGCAACTAGGAAAAAGACGTCGCTAGGTCAGGACATCGTCCGGGTGCGCCACCACACGTTTAAGGCTGTGCTAGGGCCGACTACCGTGAATTGCCTTATATGGGGTCCTCTATTCGTATCAGGGAGGCTAGTCCAAGATGACGACTTCCGCTCTAAGAATCGGAAACAACTTGTTATGTTCCTTTGGGTGGGAGGGAGCAACCGTCGATCTCACTATGCATTAAAAGACCCTTTTCGTAGGTCAGATCACTTTGCGCTGGGGTTCTGTGAGACACGGGTTTTAGGACAAATGAACGCACTATCTCCCGTGTGACCTACTGCTATGTTCCAGCACCTTAGCAGCATGGCATACAAGTTGACGTCCTGGGGCTTAGGAACAGCTACCGCCTAGTT
>seq_11_100_147
TCCGTTTAGGGTATTATCTGAGTCGTGCCAAACCGTCTACCCACTCGCCATCGGGAGATAACAATTCGCACCTGTTCGGAGCCTCTTGAGGTATTACCCTCCACTTAGGGTTTAAACATCACGCGGTCCCTAAACCGTATACCTTCGGCAAGATCCTGGAATCCGACGCCCCGGAACTCCGCAGTGGATAATGTAGCCCGGAGGACTGACGTACGGGCTTAAACTAAATCCTTCCCCCCGCGCTTCCACCTCCGCAAAGCAGGAGCCGAGTGTGCGCTTTGTGTCTTGCAGTACGGCAAATTAAGCCAGGAGATTGCCTTGTGCTGCGGACCCCCTCGCTGGGGTTCGGAAGACTATCAGCTGCCTAAATATGATGCTCAGTGACAGCTAGGTCGTGAAT
>seq_12_100_127
CGTCATGTAACCAAATGCTTAGTTTCTCGCGCCTGGGATATCTGATCCTCGAACCAGCTTACACATATCGAGAAGCGATTACGGTATCAGTCACCTAAAGCCTTTTTTGGTCACATAGCCCTGCACCTCTTTATCCTCCCCAACCGTGAGGCACGGATATCGACTTCATGGATAGCGTAACAAATGAACTGCGTTCGAGCCACCTGGGTATCCACATACAGCTCAAATGTGCATTTAAGCTGTGTCCTGTACGGTGGCTGAAGCGGCTCTCTTTTGTGAATGTTCTCCGATTGATCGAGCAACGATTTCCAGGGAGAAATATGACGTGAGGTATGTAGGACTGTAGATGACTTATTCGCCGAGCGGTATCTAAAAGGACTTCCGATTACCAGACAGGTTT
>seq_13_100_147
TATCTAAAGGCGACATGGTCTCAGATAGGACCTCACTCATCTGGTGTCAACCGGGGTACGGAAGTTCCTTGGACGGTGGCGTTGGTAACCATTCGCCCCTCTATATATGGCTAGAGTCCTCGACTACCACCAGCTGTGCCTATCCAAGCACCTTCCTGGCCTCGGCTTTAGGCTATACGCAGCTTTGCCGTTGAGTGATATGGTCCGTGGACGACCCGGGTTAGCACTTGACACTAGATAGCGGGGGCTGATCGGCGGCACCAACGTTTTCGGGTCCTACTGTGACCTATAATCACAGGCGTGGTATTCGGCCTTCAATAATTACGCTAGTATAGTCGACGTCAGCGGTAAAACGGACCATCAGCCAAATCCAGCAACAAGCTCTCCCTACTTACATATC
>seq_14_100_117
ATTTCTGGTGGGTGACGCGACTCGGGTAAGATTACGGCTCATTCTTACTGCTCTCAGTCCGCCATGAACAAGTAACACATTGTGAGGTTATTGCTCAGTGCCTTATAAGGCGTCGAATCCCCATCCTGCTCGTGGCGTGTTCACCTGAGAGTAGCATCACTCCACCCACCTGCTACCGTATGTCTTGCTAGTCCGTCTGACAACGTCCTTCCGCGCCATAACGGGCCACAGCCTACATACACCAAAAATCACTAATGCGTGAGCTTTTGAGGGAGGAGCTGATTAGGTATAATACCGGTATACTTTTTTTAACCCTATCAGCTACCAATACAATAATCAGTGCAGGTCATAAACCAGAGAACTGTATGTGTTTGGTAACTTCCAGTCCGAGGCGGATCTG
>seq_15_0_0
AAATGCGAAGATTGGTGCCCAGCGGTTTTCCTTACCTGAAGCGACTGCAATAATTCACATGTAAGCGTGGACAGTTCTGCATTAGGCAGTGGTAAGTTTGGGGCGCTCGATAGCTGCTGTGGCCACTAGCCGACTGATTAATCGCTATCCAGGACATAATGCGGACCGAGGCCCGCTCGTACTCAAACCGAGGTTACCTGAGGGCATGATATTGCCGAACCAGACTTCGCCGAAGGGGGCAAGAGTTTGTGAAGGACGGTCGGTCGATCGTGCAAAGGGGGAGCGAGGGACAAAGGACTCTGCTCAAAAGGCTCGGCTGGGAGCCCCTGCCGGTCCCGTACTGACACCCCTGTAGGTGGCCTACTCTCCATACCGTTTTTAAGAGGCCGCCGTCCTCAAA
>seq_16_0_0
CTTAACTGCAAGGAACGAATTGAAGAGAACACTTTGCTACGCGTCGGGTTAGTGGGATCCTAACTCCGTGTTGCCTACGTTACTCTATGAAGTGGCCTAATTTGCGTCCGCGTTGGAGATGAACGCTATATCTAGGAGGATGGCTTACAGCCGAGTGCTTGACAGCTGATCGATAATTCATTGGGCGAGCACGAGGAAAATCATGGTTCCACCTATATCCAGCCCGAATCTGCTCATCGTACGTTCTTCAACTCTGCTATTTACATTTAACTATAGACGAGGTCAGGCCCAGAGGCAAGAGACGTATGCTCGACGTCGGGGGGTTGGTCGTTGACCACGTTTACTCGTCCTTAGCAATTACACGTTCAGCCCGCGCCACGGACACTTACTTATTACTACA
>seq_17_100_157
TGCGGCCTGTCTAAACATAGAGTGAGGGCCGATCAAATACACAGAAAAGTACCCGGTTACCGTAGCCCCCACCGGCAATTATGGGGCACCTGGCAACCACCCCTGTATGGGACACCCGCATGCTGACGGAGCCCCTGGCAGGAATAAAACGCCCGCAAATGCTTCCTGTCGTTGAAACATCGACAACCAATACTCCTGCGAATTAGGTGGAGGGAGTTGGACTAAACGGCGCGTTCGAGTAATTGTACCCCGTTAGCAGTTTATGCCCCAAGTCTTGTGCCATCGTAGATGCTTAACTATTTATAGTTCATCAGCGCACGTGTTCTCTCGGTTATCCGAGCCGCTTATGACCTTATAGCGTATGATCTGGATAACATCGTTTAGAGTTGGATGTTAAGAT
>seq_18_100_147
CGTTGCAGCTCCGATCGCCAACTAGGGATGTCGAGTTCGATTCGCGTTATCGCACGGACGTTGATGAGGTTGATAGCATTCCGAACAATCCTGAGTCTCACCTTATTTGGGGGCCCCACAGCGGGGGAGTACACTTTCTCTATAAACTGCTCTTCCGGAGTGGTCGATCTGCCCGGTCCGTAGGAACAATCCCGGCTCATGGGCTGACGTACGCCCAAGAGTTGAATGCTCCATCACGCAAAGATTCCTATAGCCTCATAAGTGTAATCCGACCAATGGGTAGGACATCACTGTACGTTCGTCTCGATTGACCTCGCGCTTGGCTTTTCCCCATACTGTCGAGACAGCAGAGTATTAGACGGTTCGTTAATGCACGCCTAGCCTCGAAGGCTAGCGAAAG
>seq_19_100_127
TGTCGAGAATCGCCCCCTTCTTCCTCTGCGCCCTACCATCGCAAGAGGGTCCGTCGGGCTTTGATTATCGAATGACGGTAGCCAGCTTCGTCTCTGTACTCCTTATATGGCCCGTATACAAGTCACAGTCATTTCCTGCATCCACTCTTGTAAGGTCCCCCAAGGGGAATCACTCGCTTACTTTACAGCCAAGACCCTAAGAAGCCAACCCTTATCGCACCATTTAGTGACATGGAATGAGCAATGTTAGACGGTCCGGTAGACAATGATCCAACCCAAAAAGTCGCCTAGGATAGGCAATTCGTCATTCAGGCATGGATAACGTCGCACGTGAGAAAACGCGGTTCTTTATCCGTTATCGTATCCAAACTCTGAAGAATTTTGGGGCTACCCGTGAACC
>seq_20_100_127
GCGCAGCATTAAGTACATTTACCCAAGGTCTGAACTAGGTACCCCAGTTCCGACGGGTGGTACGATGGGCCCCCGTTACGATTTGTGCTTGCGTTGCACTCCATATATCGTCGCCGGTAAACAGTAGATCATACTCTTATACGTATCTGAAGATCCCCGAGGATTGTCAGGAGCAGTTTCCCTTAGGCGTCCCCCCGGGGCTCTTCAACAACGTATTAGTGGTTGACCATAACTCGGAATCGCCCTGTAGATAAGAGGCCCAGTGACTAGATCGGTCTGGGGTCCATCAATGGCAAGATGGCATAGCCAACTCTGCGGCCGTATCATTGCGAATTTAGCCTGCCCAGAAGTATGGGACCGTGTGTAAATATCCAGTCTTTTCACTTAATTTTTCAGGTTG
