# Supplementary material for: HeliCis: a DNA motif discovery tool for colocalized motif pairs with periodic spacing
Source: BMC Bioinformatics. 2007 Oct 28;8:418. doi: 10.1186/1471-2105-8-418 (PMC2200674; doi:10.1186/1471-2105-8-418)
Supplement: Additional file 2 — Evaluation sequences. This archive contains evaluation sequence datasets and the Matlab scripts used for generating them. [file 1471-2105-8-418-S2.zip › var_coverage/srf_ets_20_20.fasta]

>seq_1_100_127
CCGGCTTTGCGATCTCTTGTAGAACGTTCCAAGGCGAATGGTTCGCGCCACTTTTGACCTGTTCTCGATTACAACGTACAGGAATTTCAATAAAGGTGCACATTGCTTGGCTTAGAATGGTGTTAGCTTGACTTCCTGCCACACGACAATTACCCATTTCCGGTTGAGCGCCCTTTAATGAACCGGACCGAGCACGAAGAGAGTAAGGGGGCGTAAGAACGCTCTTAGTTTAGTGTGCTTGCCTCCGTCGCGGATAGGCCTTGACCCCTCTTAATTGACTCCTTCGTAGCCATACCATTGGCGCTGTAGGGCATTCTCGAGCCCCGTGAGTCTTCGCTCCGAAGCTATTGAATTTTTATACAGGGAAGCTAGGGGGCAAAGAGATTCCATGCTATTTTTT
>seq_2_100_127
AAGGCCTTTCACTCAATCTGGATGCCGTGGACCATAAACGATAGTCATTTCCTTAAAAGCGACCCGCACAGCCTTCTAGCCTGCCCCGTTGGTGTAACACCCACATATGGGTCTGCGATGGGTGAGTGTCATATCATGTAGCCAATCGTCTTATGGAACCCCGCACTGTGACGAAGTCTGGATAGGGAATTGCAGATCCTAGGTTCCCTTAACCGGAGTTCTTCGGCTCTGGACGGAGCATTATCGGACGGAATGCGTGAAACGACCCTCAGTCAGCCACGTGAACAGAAACCCAGGCCTTGGGGATGTTAGCTATGACCTCCCAGAGTGTGCGTCCCACTCGGCCATGATCCCAGTGTAACCAGCGTCGTGTAGAGGATGGAAGCTACAATTAATATTC
>seq_3_100_117
TACTCTATGCAGAGTATAATCAATACCACGGTGAAGGACAGCCTTGACGAGGCTACGCTTGTAACGATTGTAGGTCCTACGGACTATTCTAATCCGTCGCCCTTATATGGCGTGACAGCCATATCCGGGAAAGTATATTGATTCGTGTCCCGGCTTCTGCCCGGATTGCCAGGGTAGCAGGCCCGACGGGTCAGTTCAGAAACCTCCTGTCTTTGTTTAGCGGAGACGTAGAAATACTTTTGACCGTTTATTGACGAAGGGCGGGACAGACAGGGTGCTGCTCACGCAAGATACCCCGACGGCCGGGGCAGGTGAAAGGGTTGTATGGATCTAATCATTATCCGACTCAAATAGGGGTTCATTTCTGACTAAGTCGCTTATACCTGAGGGTGACCGAGAG
>seq_4_100_117
GGCGTCGTGTAGCACTCGGTCTTCGAAGTCAGAGGCAGCCGATCACAATCGTTTGCGACATGCTGTGTGTAGCTAAATAAGTGGAAAGTCCTATTATACTCCTTATTTGGAATATGAACCAAATCCTCTACGACTCACTTTCGGGCTCCCAAATGGCAGCTCGAGAGAAGCGCTCGCATTCTCACGATGCCAAACAGCCCAATGAGGTTTCACATTGACTTCAAAGGTGCTGAGCAACGAGCGAATTCTACAGGACTTAAGGAATCAGCAAAATGCGAGTCAGCCGTTGTGCGTTAAGGCAACTGAGGAACAATTTTAGGACCACGCGTGGAATGACGAGTGTCTAGTAATAATAGCCTTCTTTGCCGCCAGCGAGCTCTTCCGAAACGTCCCTCCGTAG
>seq_5_100_147
ACAGCTAAGTCGGTACAGGTTTTCGATAGGACGCTCTGCCTCGAACTTCAAGTCTTTCCGGCTGAACGAGCGCGAGGTGTTGTTAACTCAGTGGAGGGGACCTTAGATGTTAGCGGGCACAAATGCCTTAAGAATTGTATTTTGTTCTCCTCTTCCTGGTCCGTTATCTATGCTAAATGATAAAGAGTTGAGCATCTATCTTGCTCTGCAGGTAAGACACACAGCCGTGTTCTTTTAGAATCACCTACTTAGATCGTGGGAAGGATCACTTAGGCTGCCATAGCGAGCGTTGGGGACTTTTCCAGCGCCTAGTTTGGCTGTGACGAAACATACCTACGCTTCACTCAGCGTGTATGGTACTATATTCACGGCGACTAATCAGTTGAATGCGTCAGAAAGC
>seq_6_100_147
CCTGTACGCGACCGGTGTCCTGGGGCGGCCGTGCAAGCGCTTGTGTGCACTTAGTAGCCGTAGGGAGGTGGTTCCTGCACAACCAAGGCGCTGCGCACTGCCATTTTTGGCCTCGGATTCGACACCTTAAGTATAATGCGTACTCTAATGAGTTCCGGAAGAATTAGGAGCGCCTAGATCGGTGCCTAGGGCCAACGGTGAATTCCGGATACTCGCCCCTAGTCTGGACTTAGAGCTCCCATCGCTCCATGCGACAGTATAGGCCTTAGTCCTGAATTGCGCAGGTTATAAAACATAAAGATGCCGTTTTTTGCTTATTTCGATCACTAGACGAAACCCAGTGACCCTTCGTGAGGTAATCATACTTAAGGTATATGACCTTAGGGCAGGAAAGTGAGGA
>seq_7_100_117
CTGAACCAATTTCTTTATGGTATAACACAATTAGTGCTCAGGGTCTGCCGCTATGCATCAGACTCACTTGTTTCAAGGTTACAGTAATCCAAGTCATCCCCCTTATTTGGCGAAAAACTCGCTTCCAGAGACAGCCGCCTTCAGGACTTTGAGAATAAGCACATCTAGTAAGTACGTAGATAACGAATCACTTTCTTACGATGGTAAATGTATTAGGGGCGGCCTACTGTGGCCATTACTCTTAGTTCCTGTACCCTAATTGGGAATGGAGAATCTAAATGGTCATCTCCCGCGTGGTCTCGGGATGAACGTGCACTCATCTCGGATTTGGCGGCCCCAATTCTATGTTACCCACTTGACAGATATCGTTGAGAAAAGTCGAAGGGTACCTCGGATAAGT
>seq_8_100_137
CGGTAATCCTAGAGTCTATCATGGTTTTGAGCTCTCTGGGGGCTGTACGTAAGGCCTATTACGTTGCGAGTTCCAGTGAGCTGAAGTGTAGTCAAAATGTCCTTTTATGGGCGCCCCCCCATGAATTACCCTAGTTATTCATTTCCTGTCCACAGTGATGGTGTCCCTCACGTATCTTAGCCGAGCCCCCACTAGGCGGGCTTCATAAACGAAATTGTTAATAGAGGTAGTAACGGGTGCGCTGCTGTCGACCCACGACGTAGCCGTGATTACCGATGCCGCCGAACATATGATTCTACGAATACTCGAGTGAGCGAGGGCAAATCGTTACCTGCGAGGCATTAATTTATGTGACAACCTCAGCGCGTGTAGTCACCTCACAATAAGTAGGAACAAGGGC
>seq_9_100_137
CACTGGGAGTATAAGTGGCAAAGATGAATTGGCAGCCCCAGGTTCGGAAGACATTAGCTTTTTTTCTCGCCGAAGGACCCATCGTATTCTCTTGTACGTTCCTTATAACGAATCGCTCTAATGTTGGCGTCTCCTTCGTAACTTCCTTCTTGATTGCACAATACCACAAATTGTGAGCGAGCTTTGCATACTCAGCCGCCAGAGACTTAATTTCAGGAGTGCCATGTGAGTTCTGACGACGTGGAAACGCGTAGACAAGGAGTCAGTCCAGTATCCGTACCACGGCTAGGGATCGATCTAATGCTCTTCGAAGACGTCCTAGATCCAGCTTGTCCACATTCGCGCTCACGCCACTGCTCCAGAGACAATGCAAAACAATTCTGGATTAGTAGTCTTGATA
>seq_10_100_137
GCACGGTAAGCTGGAGAAGGGCTGCAATTAATTGTCTTCTAGTTGAATCATGGTGATGATGCCGACGAGCAGTCGGTGAAAGAAGATAGGAAGTGAATATCTATTTTTAGCGAGCCAATTGTTGATGACGGTCATAAGCAGCTTCCTCCACGCCCACCCTACCTTACGATTGAACCCGCCTGGAGTGAACGTTCGTTGAAGACCGTCGAAACAGCCCAGATCACACATCGACGTCAGCTCTCTTGCACGACCCACTAAGCGGACGCGGTCATATGTGGGGCATGTGTCGTATACTGCCTACTATAGATCGCATCTACGCGGACTCCTTGCCCAATCGGTGCGCACGACCCTCAGGCGAGCCGCTAAATCGGTGCACTCGGGGCGGGTAAGACCGTCTAGC
>seq_11_100_127
ACTAAGCCCTGCAGTACAATGGTCCTCGGTTTCCAACTTTCAGCAACATAGCTTACTATTGACTGTCATACTTGCGCAATGATACTCCCTAGAGTCCTTCCCTTATTTGGACGGGACCACTCCAAAGTATAATTTCGGTCGCTGCATCTTGCGCCGAGCCGATAGTGGGTGAGGTAGAGAACGAACACCCTTCGGCAGGTTTCAATGCTAGGGTTTTCTAATCTGGAGGATTCAATTTACAACATAAGACTTCACATAACTAGAGGAGGTACTAGGCACCGCTTGTTAAGCGTCTTTGAAAGCCTACACGTCCGCAAGTCGAGTGGAGGACTTTGCTAGTTGACATCGGGAATGATGGTGAATCTTTAATCGAGAGAGCACCTTCAAGAAACGGCGGTTT
>seq_12_100_147
CGTCAGGCCATAGGTCTGAACTTCATAGGTTAGACTGGTCTCCGTGACAATCCCCATCATATGCTTTACGCTACCACGTGGTCAGCCGGAAACGCTTTCTCCTTATATGGTGAGCGCACACATGCAGCCAGTACACGGGCTTGCTAGACATCATCCGGAACGGAGCGAAGGACATCTAGTTATCATTGGCGGGATCGTCCTTTGCCAGCAGCAAGTACCTACGGAGATAGGGGCACAGTTACTGCTAATATTAAACTCTCCAGCCCCCACGGCACTACGAAATCATACTGCGGTCATTAATTTCATCGTAGAAGACAGGATGTCGCGGTACAGAATTTTCTAGGACTTGGGGCACCGATATTGATCATTATTAGACCTAAGTCAAATGTTACCTTATAGC
>seq_13_100_147
TGACTTCGACATTTCGTCCCCAGAATTAGAGTTGTAGTGAGGAGGCGTGGCACAACCCATTACCTTGCTCAACCTGTAGACAGTGCGGGTCCGAAAGCTTTCCTATTTGGTGTCTGTTTGATGTCTCCTAAAGTAGTGGCTCCAAACATATTTTCCTCCCCGCACCGGCGACCCGACGGTCCTGCATGTCGCATCATGAACCTACGTGGGTTCGCCAGATGGCTTGAGGTAACAGATGTCATTAGGAAACTTTCTATTGGATGAGGCTAATAAGGTCATCTCGCAGGGTCTTGGTATAGGTTTCTCCGGCCCAAGGAGGTTTCCTCCGAATACCTTCTTGACGAGTGAGGCTGGATGTTTAGCGTAATCAGAGGCGGTCCCAGGGAGTGCTGAGGCTGCG
>seq_14_100_147
AAGAAGTGTCAAAGAGATGGACCTTCAGAATTCTGTCCGCAGGCCAGGTGAGTTCCCTACAAACGATACGTTACCCTAACCCCCCCGAGGGTCTAATTAGCCATATATGGCTTTACGTAATATAACGCGCAGAAATTTAGCCTACTAACCACTTCCTGCAGAGGGCGTTACTGTTTTCCAAGATTTCCTGGATAAAGATTGTGCCTGAGATGCCCGTATCTACCATGGTCAAACCTAAGCCGTCGGATTGCACAGCGCAGGCGAACGATGTGGCAACAGGCGCCGACTTACCAACGTCCTTACATGTATGAACTTAGAAATGCCTCACGTAAAGCCTAAATATCATAGCTTACGGTAGATCCCAAGCAATTCGCGGCACGAATATAGCGTATAGTACGTT
>seq_15_100_127
GCGGGCGAAAAAGCAGTTCTGCGGCACTCCGACTTGAGCAGCATCCTCTACTTTCAGTCAGGCTATAAGTGGGAATTCCAGAGGTTAGCATATAGACACGCCTTATATAGCCCAGGCTCCAGGAAGAACCGGTTCTTCACCATCTTTAATGATGTTGCATGCGCGCCCCGGAACTCACATTGTTGCCGGTGACCCAGCAGCTCAAAGAAGGTACGCCCCGTACTGACAGTAGCCAGAGGAGATAAACAGATCCGGCAGTTCGTCGATGAATGCCTTGCACCCATCGTATGTTCTCCCACTTGATGTGGAGGCGGTGCAAGAGCATGGCTTCTTTCTTGGCTACAGGTTCCGGAAAGGAAATAGTCGGGCGAGGCGCGATGATGTGAGTGGCCTAGGAAAG
>seq_16_100_137
CAATACCATCGTAATCATGAGTATTATATTAACAATCGAGGTGATCGATCCAGAGCTCGTGACTCTGCAGCACCCTGCCGAAAAATTATTTCCCTTTCTTCCTTATTTGACTTTGGTATTACCACCTAACGGAAGTCATTATTTCCGGTCCAATGTCGCCTGTTACACGTCGGTAAGAGCGATATCGCTCTACTCCTAAGCCGCCGAGGCAATTGCGGGAATGAGCGAGTTTCTAATCGCACATTTAGGGTCTCACTCCGTTTGCCTACACAGCTCGGCGAAACAAATATGAGCTAAGAGGAACGACATTGGGGGAATAGCGGGGGTGACGTCCCGATAACGTCTATCCCCCTTTCCCCAAGGAGGGGTGGCGAATCCTATTCTTGTGCGTCATGAGATG
>seq_17_100_137
ATAATTAATGATCCTCCCAGGTAGTCAATCAGTTAAAACGCGTGCCCCCGGGACCGAACCGTCTAATCCTTATCACAGGCGAAACGTCAAGAGTGGTATTCCTTTTATGGTCTCAGAAAGAATGGGAAATATAGGGCGGTACTTCCTGTGCTTCAAGATTATCTCCGCATCCGGCAGACGTGATCGTAGTCAGGGGTGCCCCCCCTATGGGTCCCCGAAAAGGCTATACGGGGGCCACAGACAACTACCTGGTCAGTACGTCCGCCCTCGCCTAGCTGCTTGGTGGATGATATCACTCGATAAAAGTGAGTCTACGTCCGTGCCCTCGTAAGTAGAGTTATGTACGTGATGTTGGCCCTTAGCAAGGTCGGCCATATTTGGACATAATTTGTCTTTACGC
>seq_18_100_147
AATTTGACCGCCTTACCACGGCAAGCGCACCGACTGTTCGCAAGATGAAGCAAATCGCTATATCAGAGTAAAACCAACTTCCGCGCAAAGGGTCTTCAAGGCATATAAGGCCACCCCTCCGTCGTAAGTCTACTAGTCTGCTCGGCCCGCGCATCCTTGGATCAAGACCAGAGAAAATGATCTTCCGAATCAGCGCACTAACAAAGCTGTTTTGAGTCAGCGGGCAATCAAGGTTGGCAAGTAAACCGGGTTCTCGACGAATGTGGCAACTTGTTAGAGTCTATCGGAGTTATGGGAAGCCTCCGTGAAAAACGCCGCGGTCGTCAATATCAGTCTCTACACGACATATCAAAAAAGTTTCTCGAATTCGTACAATGGTGAGGTGCGGACGTAATCGGCA
>seq_19_100_117
CAGCAGTCCAGGGCCTGAACTAGCCCGAGCGAAAGAAGGCCAACGGCAATGATTAGTAATGCGAATGACTGAGACGCAGCGGATTGCAATGACATATCCTCCTTGTTTGGGCATCTTATCTGATCCTCTCGGCTTCGCACTTATCCTTATGTTGTCACAACGAAATATACATATTGTTCATTGTTGCCTGCGAGACCCTCTCCAACAGTTTGAAGCAACGGGCCGCGCGGATCCTTGCGCTTGCCTTACGCGCACTTTATACCTTCTTGTTCACCCAACCGGCTCCTAGGGCAGGTCCCAACACACAGTAGTTTTGGTTGCTAACCTCCGGTACACCCCCTGGTCTTGTCAGCGGTGAATCATTTCAAAAAGGCGTGCCGTTCGTCGTTCGTACCGCCCG
>seq_20_100_127
CATTTCAAATACGGAAGGGTCTTTTGGTTGATAGTCCGTATGGACGAGGTAATTATGGCGAAGTCATTTTACCTGCGATGATCTTTTCCGTTGTTTGGACCCATATTTGGCATCAGCAGTTTCCCATTGCACTTCCTTAAACATCACGGCGTAAATGCCAGGGCCGTCCCCGGCAGGACCCAGGAAGTGGTACCTAGGCCCTCCCAATGGGACGCCTATCCACCGAAGAGGACGTGACGTTCCCAGACTAGGCACACCAAGCGTGATTTGGTGACGGTAAGCTTGACGCTCACCAGTCCTAATAGCATCTGAATTTAAACTCACGCGCACATTCCTCTGAAGCCGATTGCTCGGTCAACCTAGGAGGACGTGCCTAGCCCTGTTAACGTGCAGACCCACA
