# Supplementary material for: HeliCis: a DNA motif discovery tool for colocalized motif pairs with periodic spacing
Source: BMC Bioinformatics. 2007 Oct 28;8:418. doi: 10.1186/1471-2105-8-418 (PMC2200674; doi:10.1186/1471-2105-8-418)
Supplement: Additional file 2 — Evaluation sequences. This archive contains evaluation sequence datasets and the Matlab scripts used for generating them. [file 1471-2105-8-418-S2.zip › var_ic/srf_ets_0_13.9456_10.6924.fasta]

>seq_1_100_157
ATTTCGATACTAAGATAGATGTATCGGGCGACGCCCTAGTTGCAACTGATACTGTGACCGTTTCCCCACGATCTGAGAATCTCTTTGGTTGAAGAAACAGCCATATAGGGGACATGCGCCTGCAAAGGGAGCAATGATTACAAATGACCACACCTGCACCACTTCCTGAGTGGCATGGAGTAAATGTCGAAGGGTAAACGCTCCCGACAAAAGTACATATAAAGGTCAACTCCAGTCCCCAACAGGATACCGTGCGGAGAAGCCCTTTCGGCATTCGCAACGTTATTCATGGGGACCCAATACTCCAATGCATTATGTCCATGTCGGACCCTGTGATCTCTCTAACCAGCGACCGTTTGCCGGCATCGCATCTCTTTGATGCTTTTCATAGCAAGCTAAA
>seq_2_100_127
TGGTGTCCGGAGATGTGTACGATTAAGATACCGTTTTTTGCGCGGGCGGTCGAGATGATATCGCAAATATAACATGATCCAGCCAATGGATCACTACTTTCCATATATGGCCGTCCAAAAGGAAGACCTATCTTCCTGAGACGCCATGTAATTGCGGAACGATGGTCTACGTGAAGGCGTCAAACGGATGAAGTCTAAATCCCCCTCTAAGATGCGGTAGCGAACCTCCGGCCCCTACGTTAGTTAGCCCTCAGTTACATAATAGTTTTCCCACAGCCTTCGGCGCAGAGCGCTAGCTGTGGGTTCCCTACGGGACATGATAGCTTTGCAAAGGCTGGTTTTGATACGTGGCGCAGTAAAGCTGCCATGCAAGTAATGGACCCTGTACAGGGGACGCGGT
>seq_3_100_147
TTTAGTGCCGCTAAAGCATTCCGTTTCGGTCGTGCTTCTTGCGGTATACTGAGAGGAGTCGCCCTTACGGATTGCAGTGGCGATACGCCCCTTGTCCCGTCCTTGTATGGACAATGGGAAGTTAGCCATCGTGGTTGATAGCCTTCACTCCTATCCTCGTCGATAAACCAGGGGAGGCGTCATACACGACATAACGAAGGACCAGCTCAAGCAGGTCAGCGGTATAAGATTGGACAGCTGAAGCGCAAGCTGATTAGGCCTATATAAGGGAGCGCAACCTTGTATTTCAGCATTGCGGAGACAACGTCTTGCTGTGGCGTTGTGTGGTAATACAAAATCACAGGACGCAGTCGCCGTGCTAGTACTAAGGGGGACACAGACCAGCGCAGCGGTCTATGTC
>seq_4_100_127
TATCACCTCGACCATTGTATCTATTGGTTGTTAACACGATCTTTCTTTTGGTTAAAGAAGGATAAGCGTAAAGTTCCAGATATGGCATCTTAGGAGGCGCCCTTATTTGGTACGCCGAGAACGTAGATCATTTTCCTGCAACTTCTCTCAGAATATCCGCTCGTGTGTGGGACAACGGGCTCAGACTCAAATAGGTCCTTAAGCATAATAGTGCCCAGATCGGGCGCCAAGGCTGTATTGTGCTTTACTTAAAAACGTCGTACGATTGAGTACGACACCTGTCGCTACAATTCGGTGTGAAAACTGGGCCCTGGTATTCCCTTTATTTGGACGGCAGCAAGGATGCATAGGAAAATAATGCCCCTGTTCAAGACGCGCGGATCGTGGAGGCACTCCTTAA
>seq_5_100_117
CGAGTCTGAATTTCTCAGTGGAGTTTGATTATAAGCTCAAACGTACATGGTACTGACCAGCGACTGGGATCCAGTTCGCTCTAGTGGCTTATTAATACGTCCTTCTATGGCGCAGGATCCACTTCCGCACCCTCCGTAGGGCCAGGATGCTGATCATATACTTAATTCCGCAGTTCTCGACCCCGATATTTACGAATTGAAACAGTTGGCAGGCCAAAGCTCTGAGAGAGTCACGAGGTAGCTCATCACGGTTCGACGGGGATAATGCAAGTCGGTCGTCGGCAGGTGAGGAGTAAGGCCGATGAATCACATAAAGCGCCACGAATTAAGTCTTCGTTCATCGACCTGATCGAGGGGTTTCCCCCAGAAGGGACTAGGGGGAGGCTGTCCTCTCTTCAGG
>seq_6_100_117
CACCTCTGGAAACTTGGGTTTGCCAGCTTTCAATGGATCATTCAAATGCCTGAAGCTTGTGGCGCGGCTTTTCTCCTTTCTGCAGATTATGATCTAACTACCATGTATAGGTCTGAAGTCACTTCCTCATACACTCATTCCAATAGCTCAGCCTCTCGGCGTCCCCTCCTACGCTTCTCACCCTACCTTAAGTTTTCAAACACCCAGAGGCGATCGATACCATGGCCCATGACCTTGACACCATGACCGAGCGATTTCATTCACTGTCTCCCGATCTGCGTCTCAGTTCGTTGTATGTGAATTTACGACAAAAATGCCGATTCAGTTGCGGACCATGCTCCAAGGCTTTACGTCTCGTTTCAGTCGCATCGGGAGAAGTCCGGGCCAGATGATACATCAT
>seq_7_100_127
TTGCAGTGTGCTGAAACATGTTAACTGCTCATGGTGTCATCAGCGCTTAAGATTGGCAGCACCCGCGAAAGGTGCCTCGCCGACTGAAAACTATTCCATTCCTTGTATGGTGCTAACGATAAGAAAATTCATTTCCTGATACTTTTAATATCATGAATTTCATCCGAGTGAATGCTAGTGGAATAGTCACCCCTCAATGTATTACAGAGTTCAAGAAGCTGATCCCATCTACTCTCTTGGCAAAATTCGTCCTGAGGTCGGCTCAACCCTACTGCCATAGGTCTGCGTTTGGCATCAACCATCCGACTGGGCTGCGTCGCCGCATCACTTCGCGCGGGGTATGCGTAAACCAGCCCTCCGCGTCCTGACTAATGGCGCCAACTACCTGACTTCGGTGCGA
>seq_8_100_117
GCCGTACACAAGACCCATGTCGTGCAGTTACGCATGAGATCTGTGAAAGCAGATGGTGCGCGGCCTACGAGTATTGATGATAAACAAGCGAGGTGCACCTCCATATTTAGCATATCATACGCTTCCTGAAGCGTATCTAGGCATCCGTTACAAAGTCGATAGTTCGTTTGACGCATCTGTTACAGACGCAGCGCGAAAAAGAGAAGTCATGCGGAGAGTGGATCGGGTGTTTAACCATTACTTGACTTAGACGGATCTGTTGGCGCACGACCCTCATAGGTGGATATCCACTCGCGCGCTCTAGCACTCACACATTCTTCGGGGTGAATGTGCCACCCGGCTGTCTGGGCACGTGATCGTACTGGTGGTCCAATGCATTGCTCCTTCCTTTATTGCCCCA
>seq_9_100_117
TTATCCATGTATGGTATCGATCAGCTTAGACTCACTTGACACATGCCAATAGCTGAGTGGTACCTTGACTGAGTACACGTGAGCGGACGGAAACTATGAGCCATGTATGGCTCGTACTACACTTCCTGATAATCCCCGGGCAGAGCATAATAGCGAACTCGTCGGCCTTCTTCGCGTGCGTGGCGGATGAGTAAAGCACTATAAGTCAGCATCGCCCATTTCCCAAGAGTCCGTCCGAGGTGAATCCGTTGTGGACGGTGGCCGCAAGCTTGAAGCTCCGCGCTCAAGAAGTCGTCTCCTACCTAATTTGCCTCTTTCAGAAATTTGTGAATACAATGGGCTCTGAGGGCGACTTTTGATACTCTAGTTGCTTTAGCAGCCGCCTGCGTCCCAATCCCTG
>seq_10_100_127
CGACCAGATGATAATCTGCACTGGAGAAGTAGCTCAGCCATGTACTCGTGGGATCCCTCCGCTCGACGCTCACAAGGCTGGCTGGTTTCGAATAAATAGTCCTTTTATAGTGTTGGCCAGACGGGCCTTCGTTTCCTGGTTGTAAATTGCGAGCACGGTATGATCGGCTTTGTACGGGTGCGCCAACAAGTCGAATACGTGATCACCATACTTTTCCTTCTAGCAATTCTGCATTGGTCGTCAGCTCCGTGGGCGGCAACAAAGTTGAAAAACTTACAGCGCGGATGGCGTGTGGTAGCTGATCTTAGGTGTGGAGTGGAACATCACCGGCCCCCGCCTTATCTGTAGAAACTCGATCGCGTAGGTATAAGTAGCTTCGAGCTAGGGTTCACAATAGGAG
>seq_11_100_117
GGCCCTGATGCGTGGCTGGACCCAGAACACATGCCAAGCTCCGGGGATTCCGCCCGAGCACTATTATCGTCGTGCTGTGACCGCATAATTCACTATAAGCCCTAATACGGGTAACGTAACGCATCCTGTTCCCCCGCCAAGGCCTCCCTGGCAGAGGGAAGCCATGGGACGCAAGCAGGGCACCCATGGTCTCCCCAACGTTAGTTGAGTGATACGTCAGGTTACGTAGATAGGGCCTGTGGTACGAGTTTCCGTCCGAAAAAGGCGCCATGGACAGGTACCGCTACATGGAATATCCGTTAGCCGACATCTCTCGGATCCGCGACTATTGTTCGGCGTGGATAGCTATTCTCATTGTGCTGGACCGGGGCTAAGCGGCTGATTCCCTAAAACCGACTTG
>seq_12_100_127
ATTAATTTTATGCCATATCGGATCTCCCCGAGGCTGGTGGAGTTAATTGAAATCACAAAGACGCGTAACCCGACTTTTACACACACAGAAGTAAGGGGCTCCATATATAGGTCCGGATGGAATACGAACCGCTTCCTCGTCAGCCGAGCACGCTCTCTTATACCCACAACCGAGGGCTTTCGTGACCAAACCCCTCTTTTAGGGTTTTTAGGTCGTCCTGTCGTGGGTTTTATCTGGGTTCAGTGGTCCAGTGCAATATGTCAAATAGTCAAAGGTTGCGCAAAAGATCCCTTGCCTGACGTTTATGATGGCATACTCGCGAGGGCGTAGTAATCTGGCCCGGCGGAAGATTAAGCTTAAATTTCTTGACTTCCGACAGGTCCTGCCTTAACAGCTAGTT
>seq_13_100_137
CTTACAGGCTTTCGAGCTTTCATGATTCGATCAGAACGCACGTACGATCGTTTAACCAGCTTTCTTAACCGAAGAATGCCCACTAGTCAAGTTTCGTACTCCTTATATGGTAGCCCTTCGGCACTGATGATGACTGGCCCTGTTCCTGGATTGGTCGCCGCAAGCGTTAACGAGGACTTCCTATTCAGCTTTGGATGGCTCTTCTATCATGGAGAAAAATAGTAAGGGAATGATCAATGGCACTTGGGCATCTCGCGCAGGGCAGTAATATGGGCGTATAACAACTTAAGCACCAGCATCACGTAGACTGCATTGCCCGGTTGTTAACTGCTGCTTTTTTTTTCCGTCATAAGGGCGAGTGAACATTCACTAATGACGTTAGCCATACAGATCAGCGTGA
>seq_14_100_147
GAGCTCTACCGCCTATCATGGTTTTCAGCCCGAGTAGTGTCCGTAGAGAGATAAAAGCACCGATGCGTCTTCGGCGAAAGAGCGAGACCAAGGGTACAGTCCTTTTATGGAGTGTCCGCCAAACTTTGTTTGATTCACAAATACAGATCTACATCCGGTCACCCATAGGTCACGGCTAGCGGCGGTTCGGCATCGTGTCTGGACGTCGAAGCACTGGAATGCATCTGTTAGAAAACCACGCCACAGCTTTTCCTCCGAACTTCGCATATATCGCGACCCGGGCCGCACTACAGACTGCTGACCGCGGTTAGATAGAAGGAGTTCCCCATCGTTTTTCTCATCGTGATAGTGGCGGGGCAGGGACGGCACGGGTTGGTGCGCCGTCTCTGTAAGTTTTCTA
>seq_15_100_147
GCCAACTGTAGCGTCGCTGCCAGTTGGCGCGCTCGGGGACCGGAACACTACGGCCATTTCCCGAACGTTGGCAACCATCACGTCCCTAGAATAGTGCGTGCCATATTTGGGTGGGAAAGCCATCACGGCCAAGACCAATTCTTAGCAACCCCTTCCCGGAGCCCGACCGCGCTCCCCTGATAATCCATAACACTGAAGGAGTGTGATCTCTTATCGGGCAAGGGGGCAGGTAGACTAAGTGCTCAGCGTAACTGTTCGCGGTCAGAGGAAGGGTTGGATTACCCACTAGGCGTTTCTCAACTTAGAGAGATATAGCAGGCGCCATGTAAGGCTTAGCAGAAGTCAGGTTTTGAACAATCACGAATCCTCCAATGCAAGTTAGATGCCTTGTGTCAGCAAA
