# Supplementary material for: HeliCis: a DNA motif discovery tool for colocalized motif pairs with periodic spacing
Source: BMC Bioinformatics. 2007 Oct 28;8:418. doi: 10.1186/1471-2105-8-418 (PMC2200674; doi:10.1186/1471-2105-8-418)
Supplement: Additional file 2 — Evaluation sequences. This archive contains evaluation sequence datasets and the Matlab scripts used for generating them. [file 1471-2105-8-418-S2.zip › var_ic/srf_ets_1_11.5551_8.6463.fasta]

>seq_1_100_157
GTCAGGTTCCCGCCTAGCATAGCGGCCAGGGACATAAGTTCATCAAGACTAAGGTTAATTAGTTGATAACCGAATCCATCAGTCGCTCCCTCATCAGACTCCTTATATGGTCATATGAGTCTGTACGAGTCGTTTGTCGAAGGATCAATTGATGCAAACGATATCCTGACGTCTCGTCCCCGTTCGTATGTAACTTATAGCTACGACCATACGTACGACCGGCCAGAAAAAGTCGCCGTCGATGGATCTACAGGTCCAAGAAATCAATCCCCATTAATAATTGGACTTGGTGGTTCGACGCATTGCGGGATTTCTTCGAAAACAGGTAACTAGCGCTCGCTGGTTATATAGCTAGGTTGCCTAGCCCGTTGCCGTGCTAATGATTCGCTTCTCGCAATAA
>seq_2_100_157
TAGAGCTAAGACTTGACGTTCGGACCAACCGCAATAGATGTCCACCTGGCCCCCAGATACTTCGCTGATCAACAGTGCCGCACTTGCAAAGCGGCCAGAGCCTTATTGGGGAAAGACGCCTATGCGGGTAAGCCTGGGGTTGATTGGATGGCAGAGACTCGTTTCCGCGCACTATGTCTGACCTACTATGCCGTGATCCATTGTGTTGCTTACATTTCTACCTCAGTTATGTTCTAAACCAGCTATGGTCACCACCCGAAAGGACGACTGGACAACTGGACAAGCATAATTTTGGATGTGGGATAAGTTTACGGTTCCTTTGGCATAGTAATGCCGGGGAAACACGGGTTCACATCACGGACGCTCTCATGCTTTTGATGTAAAAAAGTCAAGGGAACTC
>seq_3_100_157
TTTTGTTCATCACTCCCCGCACATACAGCCTGCGTGAAGCGACTAGCGTTAAAATCTAGAATCTAACTGGAAACGACGCTCGGTAGTGCCGGCGGTCGGTCCTTGTTTGGCGCTTGTTGAGAACTATTCACGGGTATATTGCTTAAGCGTGACTGCCCATTCATCCTGTGACGGAGCAGATCGCAACAAGCTAAAGCTGCCTGCACGTAATAACCCCGACTAATCCGGGAGCGCTGATTGCGCAGCAATTTCGTCCTGTGCAACCAGATATGAGAGTAAAGTCCCACAGGTGGAATCATATTAATGATTTCTTCTCGAACCGGCGGGCTAATGGTGGCACACTACCCCCTGGCGCCAAGGGTATACGAGCTCTCTCCGATCTCACTGTCCCTGACCGGTA
>seq_4_100_117
AAACGTGACTTGGCAGCCTCGTAGGGGGACCTGGAAGTGTGATTCAGTCCAGACACAGGTCCATGCCGATAAAGCGAACGGTGTCGTCGACGACAGGTCTCCATATATGATGCACGAGGATCTTCCTGAGTAGCACGACGGCCCAGATAGCACCTCATTCTCTAATACTCCCACAAGTAACTAACCTCATTTGCGCGAGCGCTCGCGGCGCGCTCACGGCTAAACAACTGCCCTCGCGAACCAGTAAAAGAGAATGTGTTTACCGTGGCGTACAAAAGGCAGTATCCGTGGGAACGAGCATCGGCATGCTACATGAGCACACCCGCGCCTAAACTGGCCCCAACGCCTTGATGCTAGACTCTAGTATGGGGAGTAAGAGAAAGGTCCTTATCAGTAACAT
>seq_5_100_117
AAGAGTTGCGGGGAGGTGTAAACTGACGTGCATCCAACTATAGATTCAAGAAGTTAAACGTCAAGGGCAGATCATTTGTTCGACAGCGATCTCTTCTCGTCCATATATGGCGCCGCCTCTACATCCTGCATGTCTTGCCGTCGTAGAGAGGGACATGACTGTGATGCTGTCGGTTAACTGACGTTCACCTCGAGAAATCCTTAGGCGAGGTTCTTTTATTGGTTCCCGTGGACAGTCGTGAACACGGTGAACTTCACGGCCCTTGGTACCTGTGGCTTCTGGCCGGCACATTAAATTCCCGCATTTGATATCTGAAGAAGCTAGCCTCATCCTCTAACCTCTCTTAGTACGCGATGGGGGGCCAGGACACTATCTTAAGCGTGCTTATGGTGCGGCCCGC
>seq_6_100_127
TGAGGGGCGGGCAAGAGCCACTGGTCACAACTTACTTCGCTAAGCTAGTGATGAGTACGTTCAGACAGGCGCAACACCGAGTGCGTGATAGACCCCCGAGCCATATAAGGCCCAGTAAGGAGCATACCCCGCATCCGGGGATATCTAAATGGTCCCATTTGTCATCGACCGCATATTGTAGATCTACATAGTTCTAAATAAATATTCCATCTGGCCTGTTTAACGGCCGCGTCGGCAGTCGGCACTACACATTTACAAAACTGTCGTTCTATCGCGGTAGGCGGCCCCCTCATGACGACGTCTCGGGGCCTCCACAAACAGCCGAGGCGCAAAGTCGGAGGTTGGCGGCCCGGCTCCAGGTGATAAGTCCGTCGCGGTATAGCCAATGATAGTTGGTGGC
>seq_7_100_137
ACAAAGTTACGGGAGACCCATCCCTGCTAACGGGTACATAAAACTACCGGCCATAACGCCCAAAACAACCAGCGGAGGGGCCGCTCCGCTGGAAGAAACACCTTTTATGGAGCGTTCTAGGTGTACAACAAGCGAATCGAACTTCCTCAAACCCAGGTTGAGAGACGCATGAAGTGAAAGTCTCCGTGAACTCTCATATCCCGGATCAGTGTGGATAATGTCGATTGATCATCTCGTAGCACTGAACTGGGGCGCATGTCGCATATAGCCAATGCACCCTGTATGAACGACTGGAACATTATCCTCCGCTAATGTCCGGTGTTTTATCCTCAACCCTGTCGTAGATTTATGCTAGCTCGTTCTTGCCTTAGCGTGCTCAAGCCTGTATTTCCATTCTATG
>seq_8_100_127
CGTTATGTAGATGTGTTTTCAAGTACTTATGACCATCAAACTTCTTGTCCCAAAGCGACCACGTGAGGGTATCGCAGGGTTGGGACAAATTGCGTATACGCGTTATATGGCTACGAACACGTAGGACTGGGTTTCCTGTCATTCAGAATGGCATAGGAGTGAGTCAGGGCCCATTAGCTCCAGTAATAGTGAACATGTTATAGCTTTGGAGACACGCAGCATGCGGCCACACCAAGGTCGGACACCTTGAACCGTAGCCAGTCGCCAATAATAATGCATGAAAAGGCACTACGTGCTTCTCCCAGAACGCCGGTCTTTTCGCGACGCACGGGGCGCGAGCCATAGGAGCCCATTGGCACTATAATATGAAAACCCGCGCGCAATCAGTTGCAATGGATCC
>seq_9_100_137
CATCCCAATAGGTACGTCCCGGTGAAGCTGATGTCAGATTCGTAACAATTATCTAGCAAGAATGCTTAGGGCGATGGGTGACAAGACTCGATATGAACTTCCATATAAGGCCATCTCGCAGCTCTGCCCTTTACCTAGTCACATCCTTACCGTGGTTCGGGTCATACAGATTTTCTAGGCTCGTTTTACCTTGTGTGATAGTTGGGAAACCCTCGCTACCAGCGGCGGGAGCAGAGCACTAACTACGGGGGGGCTCATCCGGTCTACATACCTGAGGTGACAACACTACGATCGATAGGGTGAGTAGAGGACATACGACGCGTCACTGCTTAATGCCAAGTTCAACGATCGGCCGTCGCTTTCCACGCCAAGCACGTGAAACCCTGTAAATGTCTGGCGT
>seq_10_100_157
CCTACATGATCTTTGGCAACATCGAATAAAGGATGCCTACCTCCGTCCGCCACGACGTCAAGTTGGGTACAACGGTACTTCCGCTATTAGAATGGACACACCTTATATGGGCCCTGTTAAGCGACTCCGCAGTGAGATGATTAAATTCTATTTTGATACCACATCCGCTGACAACGCATACGTGCGTGCCAGCAATTTCGAGCACAGTAAGTAACGAGCATATTAGCGCGCTGAATAAGGCCCTGGTGACACGGTCACATAAGAGGCAGTGACAAAATATAACTATATATGGAGAAACAGGGTTGGGTAAACTTGGGGTGAGACTTCGTAGACAACTTTGGAATCCCATTGCGTCTAGAGGGCTCACATCTCACAGTCAAAAGAGACCAACTAGCACTGA
>seq_11_100_157
TTTCTAGGACTATCGTGGATTCCGCATGACTTGGTTAAGTTCCGTGTATGTCGGCGCGCCGAACCTGTTCTGCAATGAACCAAAGGGGCAGTCTAAAAATCCATATATGGGTCCGAAGTCCATTACCGACCAAATGGCCGTTCATCCCGTTTCCCACCTGGCTTCCTTCTAGCCCGCCCTAAATCAAGTCGGACTAGGCGCGACTTGAGGGAATCTCAATCGGCACGCCGTACAGGCTTCGTATCTTTCTCAAGTCCTTACCCTCTCTGGTTGGGACTAGCCCCGGGTAAGCCACTTAGAGCCGGTTCCGCCGTGGGCAGACGTTGTGATCACGCCTGAACCGTATGACTCGCTGGACCTGCTGTTTAGTGTGGTCACAGAGAGTCGGGCCTCAAGAGAG
>seq_12_100_157
TGAACGAAGCCGCGCCAACCAACCAACTCTATATACGGGCCGGTACTCCCTCCAATAAGATAATGCTAGCTTACTCCTATTCAGGGTGCTCAATTGTTTACCTTATTTGGCTCAGCGAAACGCCTCACTCCGGTGAAAATCCAATGTGCGGCACGCTGGGACATCCTGATTTCTGTCAGTGACCCGCGGGCGTACCCGCGTTCCGGGCCCACACCGGCGGATGGCTTTCTCACCAGATGCATTAAGCGAATTAGATACCAGGGGCAGTTTATACCGAGTTTCAGTAATATTCGGCAAAAGTCAACTTATACACAAAGTGCTGCAAGCTCTCAAGAGACAACCCCCGTTGAGAGATGGGGCTTCGAGCCCCCAAAGCAACGCTTCCCACATGTCAAGAGAC
>seq_13_100_117
TTTTGTGGTAAACGATAAATCTTAGTGTCGCGGATATTCCGCGTCAAGGACGTTTCTGCAGCCAGACTGAGGCATCTGGTTACTGTCGTCGGGTGCGATGCGTTTCCAGGGCGTTCCACAACCTCCTGGACCAAAAGAGAACAGTTTATTATCAAGTTCGCCAGAAATCTTACGTCCTTCACTCGCGAAGTAACCACTGTCGATATAGGTCTTTAGAATTGCACAATCATCGTCCCGGACCTGTGCCGAGTAAATCGGTTGCCTAAAGTACAGGTGCCGTTTGCGATGTGAGTCGCTTTAACTCTTACAGCCTCTCGTCGGGAGTCGCCTGAGTGTTACTTAGCCGAATTCTCCCACGAAACGTCAGACATTCAGGTTATGGTAGACTCTCATACGGTGA
>seq_14_100_137
AAATTACGTGTCTTCTCTCCCCTGTCTGCCTTCGTTCTGCCATCTTCCGAGCACAAAGTATCAACTTTTAAGCGGAAGCTGAAGCCCAGGCATCGGACTCCCTTTTATGGCCCGGACGTTTTTAAAAACTGGTGTAATGCGCATCCTCCCCCGCTGTTACTTCCTTACAAGATTTACCTGGCGCAGGCTACATACAAACCTACGCCGCTAAAATAGCACTGTTAACGAAGTAAACTGCTGCGTTATTGACCTAGTTCAGGTATTTCTATCGTAATTTAAGTTAAATAAGCAACGACGGCTCCACCGAGTCATTCAGAGAAGCGCAAATGGGTACACTGCTCGTCACACAAATACGGGTGCTTTCCATCAAAACTAAAGAATACGGATCACGTTATTTATG
>seq_15_100_157
GTCAATCATGACTTCGCAGCACTGGAAGCGTACAGGTATTTAAGCACTGCGCCGATGCATCCGCAACATCCACAAGTCGTGATCTGTGCCCGTGCTTGCTCCATATATGTCCCGATTCGTCCATTAGCTTGCTGACTAGACGACAACTTATAATGCACCTGCTTCCTGCTGCGGCTTGGACACAGCGATCCATCATTTGCCAGAAGAGCACGGAGCGCGTGACCCGCGGGTCATTTACCACACTGACGAGATGTCCTCGGCTCCCCCTGAGAATCAGATAAGTAGTGTGGATTCTCGGCGTCGCGTTAGAAGTTATAGGACCGCACCGTGGCTTGCTCCTGTGCGACGCCAGCCGTAGACGTGAAAAGGGGCGCTGTGACATACTCCATCAAATGGACTT
