# Supplementary material for: HeliCis: a DNA motif discovery tool for colocalized motif pairs with periodic spacing
Source: BMC Bioinformatics. 2007 Oct 28;8:418. doi: 10.1186/1471-2105-8-418 (PMC2200674; doi:10.1186/1471-2105-8-418)
Supplement: Additional file 2 — Evaluation sequences. This archive contains evaluation sequence datasets and the Matlab scripts used for generating them. [file 1471-2105-8-418-S2.zip › var_ic/srf_ets_2_9.9304_7.313.fasta]

>seq_1_100_147
CGTCCGATGCTGGATAAAACCACGTGTTCCGTTTCCCGAACTGTCGAGCCCAGATGAAAACAATTGGACCAGTTACCGGTAGTTTGAGCGGTCTTCAGCTCGCAATTTAGCGGCGGATCTTCCGAACAGAAACCAAACGTGCCAGAATTCACTTCCTCCACTACACTGCGAACGGGGAAACCACCCGAAAGAATCGGACGGCCAATCCCTACATAATTCAGGAGACCTGCAAAAGACCTCTCAACGCCTAAACATTTGCACGATAACGGTATCAGAATCCTGGGGTCGTTGACCGAATGACCTACACTCATCTTGGCCAAGTTCTAGAAGAGTAAAGACGCACCAAGAATAGACAAAAATGCAAGTTGATGCGCTTCTGTGCTATACATGTGAGGTCCAA
>seq_2_100_147
ATGAGGTGCAATACGATAGGGAAATCGTAACTATCGGCTTTGCAATTGGAGTCACTTTTTGTTAACCAAAGTAATGTTCTATTGTCGTTACTTCGGCGAGCCTTCTATGGCATCATGTCGCCCGTCTGTGCGCCTGGTTCAGTTTTCGCAAATTGCAGTACGACTCCCCGGCCGCTCCACAACCGAAAGCTGTTAAACGGGATCCGTTTTCGCGGTTATAATCGAAAATATTACCTAGCTGCATTCCGACTCGCAAGTGGTTTCAGTACTTTGCAATCACTCGGTTCAGCTCTTTGCATGCCGGGTAGTCTGTACTAATTGTTCTCTCGCAAAGACAGATTACTGACCCTGACCGACACCGGCTCCCCCTCCGCTTTGAAAGCGTAGGGAAGGCGCGTAC
>seq_3_100_147
TCGTTTACTGTCATCGTTTAGCCTACCCCGAGGCAACTACTTAGCCGCAAAACATCCACCTAATGACCGTGAGATCTACATACTGTCGGATAGTGGTACTCCCTATTTGGGCGTGTTGGCAGAGGGGCCCCGGAATGTATCTCACCTTGCACTTCGTGATTCTAAACCTTATCGTACTCTTGAGCCTCGAATCTTGTCAGCCTCTAACGACGTCTCGACACCCAGATAAAACACTCGTAATCTGGTGAACTTGGTTGTGAGCGATGCGCAGATCGTCGTAGTAAATCATATGTACGAACCCTGCACAACTAACATCTTGACGCACTCAAGCATCCTCTCTAAGAAGACTAATAGTTCCTTCTCATCTTCGTCGTACTACGTTTTAGGATTAATAGCGACC
>seq_4_100_147
TAACGTGAGCACATACATGGCCCGAACTGGCGTGCAGAATACGTCCTTCGTCTGATTTAGCACGGGTGCACCAATACACGTGGCCGCGATTATCGTAGACCCTTATTTGCGAACACCAGCATTGGCTCGCCCATCTTTCACCTAGTCACTGCTTTCTGCCTTGGACCCAGCCTTACAAGCACGGACTGCCGAGACTCACTCACAGCATGCCGACGTCGGTGGGCTATCATTCGTGCGTCCGGAAGTGCTCTCCGGGAGTGACCTCGCCCGGCACGAAGGATATACTGAGCTTAGCGCATTATTGCACAACGCCGGGAATTAAGAAAATCAACAGTTGGTGGCACGATGTTTCTAAGTACTAGGTAGTACAGTTTATCGACAGATGTTTGATAGCTTGGTT
>seq_5_100_157
TATCTCGCAGTGTAGGGACGGAAACTCATCATGCGTGACCTTATCTCTCAAGGCAAGGTCACACGGGCATTAAAAAGGGCGCTACCTATTTGGGCGTGTACCTATTTTAGCGATCCCACAGCGGTTGTAGGAGCTGGCTTCACGTAGACGAACCTTTCTAGCTTGCTGCAGCTCAGCCTTGTATCGAGCAGGCTGTAAGTGGTGGGAGCTGGATTATCACTTACTATCAGGCGGCTACCAATCGCTGCAAGCATAGTACGCGTCTGTCATGAGTGATGTCCTACGGTTGGCCGGGAGGGCTCAGTATGCCCGCCAAATAAGTATGTGATTAAGACTAAATCCAATGATGTAATGACATGCGTTTGCCTGTTGGCTATAATACCCTTAGCTCAGATTCTCA
>seq_6_100_117
CCTGTCTGCTAACACGAGGGGACAAAGCGTACCCTGCATGGTAAGCTAATGGGGGATCTTGTTGCGGCCAGTCGGGTGGGGGCAACATGACGGTGTTGACCCCTATATGGCCCATCAGGTACTTTCTGGACCCCCCCTACGAACCGAAACCGGTCTCCTGGTGATTAACCCCGTGAGCTTGGGTCATCGCCTTTCTGTTCTTCTGCGAATGAGGGCCTCAACAAATCCTTCCGCGACCCGCTATGAGGTCAGCCTAATTACCACATAGCGGCACACTTGCAGGACGAATGCACGATGAGGACGCGCTGACTCCCTGAATCACGCCGGGGAATGGCCAATAACCTTAAAGCATGGTATTCCCATCCATGACGCCTCTAAACCGGTGTAAACGGCTTGATGT
>seq_7_100_157
CTTGACGTCTGATCCTCCTCATCCGAGCCTAATGGGCCGTTCCGAGCTGTCTGCACGTACGACCGGGCCCCAAGCCTCGGTAGTAGAGCTTTAGCCGGACCCTTGGCCGGTCGAGTATGCCAACAAACTTTCTCGGCTTGCAGCTCTCACTGCACGTCGCTCTTCCTTGGTGTGTACGTAGCATGTACGGTAGGTAATAGATCTGTGCGGATATTTACCTTAATCTAGAAGATGGACCCGCATTCATCACTATGAGCCGCGTCGAGGCCCTGGAATTACGTAGCAGGAGTGGAGCATGGGGCTTAAGCTACCATTGCGGCATCTCGAAATGCTATAAGGGCTTTCCCGCCCGCTTTGTAAATCTGGGGTGCGGACAATCAATCTATAAGCGTATGAGTCC
>seq_8_100_127
CAAAAGCCTCTTTGGAGAAGCCACCAGTGGACGATTAAATTATGCGACGAGCTCAATGTTGCGCGACACGACGACTGCTCATATTCTGCGGGTCTCAAAGCCTTTTATTGCAATAGTAGCTCAAGTATGCTTTTCCTTGAAGCAAAGGCAGCGTACAATGCCAGCTGAATTGCTCTAACTCGACCCTATGGCCTGCCGATTGAACCCAGCGCGAACCTGTTCCGTGCTGGTCGAAACCATGCAAGCCCGAAATAGCCTAGGTGGCTGGGCGGTCTGCGTGTTGCACAGTTGCTAGCGCCAAACAAGGCTTAAGATCAGCCGGGGTTCAGCCCAAATTTACTTTACTTGTCCGTGTAACCTTATTGGCTATACTATAGAGTTGAAGTACGATTTGCAGTGC
>seq_9_100_117
AACCATGTCATCCCGCTTATCCAAGCAAGCTTGGTGGTTGCCGGATGCCCGATCCCGGACTGGCCGCACAACAACATGCCATTGCTGTACGACCTAAGGGCCATATATGACAAAATGTGTGTTTCCTGCTCATGTTGCCGCGCTCCATGTGATCCTGATGTTACTTGAGGAGCGCGTCCCCTTAAGCAACAGGTCCATTTATATCTAGGCTGCCAGGTCCTGCGCGCTACTTAGCGATTAGATATCACCGAGTTATATACTCCTGAACAAAGAAGAAGCCCTACAATTTTTTATGCAGGTTGGCCTCAATGCGTTCTGGTAAAATGCTCCCGGGTAACAGCCATGTAGACTTTTCCGGCACCGTAGTTAGTCCCTTTATCAACTTGTCTCTACCTTCACG
>seq_10_100_137
CAGGCTAAGGTGAAAGCAACGTGTGCTCCCTTATGTGGACCAGGACCAGTGGGAAATTCTCAGACTTGCATTTTTACCAGAGGAAGGGAGTGAATTGGTTCCGTAAATGGTTTGGGGCACTTGTAGTTGTGTTTCGATGCCCTTCCCTCCCGAGAAGACACGCGGGCATATTCGCGGCTAAGCGCTCATAGACTATAATGGTCCGTAGCTACAAAGGGGCTGCATCTAACCGGGGGACCTGAGTCGCACACACGTTTATAGCGTAAGTGCTTAACCTTTTCTTGACCTGCGGAATGTTTCCGCGCCCCGGTAACGATGGATGATCGGTTCCGATTGCTCTCGAATGCCCGTCTGTAACCATAGTGGAGGACGATCGAGGAGCACTCCGAATAACCGTATG
>seq_11_100_127
CAGTGCGACGTTACTCTCCCATACCCTTGTTGGCTATCTTTTCGTATGTCCGCCGTTCTACCCGTCGAGGACCGTATAATTCCGATGTCGCGATATCGAACCTTCTATGGTTGTTTCACGTCTCGCCTCTACATCCTCTCTACCTGGGATGCCCATAGATGACGGGGAGATGAAGTGACTGATCCAAACGCAGATCCCCTAACCTGTGCTTGAACAAGTGAATCTGCTGACAAATTAGTTTTCGTCGTTATAAAGGGGGTTTGTCAGATTGATATAATGATATGTCTACTTTGCTTAGGTCATTATGTAGAGTATAAGAATATTACAGAGTACCTTCAATACTTGCCTATCCGAGGTGCTTGTACACTCACAGTTGGGGAACGGTAATGTTGAATCGGGC
>seq_12_100_147
GCAGGGTAGTCTCGCTTCATGGTCCAAGAACAATGGCGCCAGGGGGTGGGAAATTCCCGGGATTAACACGAAAAGTCAAAGGTTTCAACGTTTCGACAACCGATAGATGGATACGAGGCTTTAGTCTTCAGCGTTCCTTGGGGCAAACTCACTTCTTGGGTATGCACCCTATTACAGACATCTTCGGAGCGTCAGCTCCCCGGACGGGCCTGTGGGATTCCGCAGTCACTGTTCGTAAGACACGTCCCCTTGTGACTCCGAAGCTAAGGATATTGGGTGCAGTACCTTGGATAGGCAGTTTGATTCCCCTCTCACATATCCCACGTCCGGTGATTATAGGGGGTAACGGACAAAGGAATCGCAAACGATCTCTAGCATTTGGGACCATTTCTACGTATTG
>seq_13_100_157
CGCACTGAGTAGGACAGTCTCTATTGTGACAGGAACATAGGAAGGGATAGAAAACGGTTAAGTTCACGTGGACCTTTACCCAATGTGGACCAAGGGAGGGCCTTATTTGGCGATAAGAACAAACAATCCCGCGTTCCACAGATCTGACCAAAGCCACAGCACTTCCTGGGCCCAAACGATTCCAACCGTCTCGCGATTACGACGTAAGACTACGGTTGGTGCTCTTCACCGTGCACCGAGGGTCAGCCTTTAACGTGTCGCGCGCCGCATACGATGGTGAGCATATCGGAATCCGCAGGGTAAAGCTTGCCGATTAGAACGGGCCGACCAGTAGACGTCCGCGTTGTTCTATGCGCGGATCTGAAGCTGTATGATTCGCTCCTTGAACGAATCAGAAACT
>seq_14_100_157
ATAAAATACTGGCGTTGTATACACGACGCCAGTGAAAATATTGTCCTAGAACCCGCTATAAGTCAGGGATAGTCTCAGCCGGGTGGTCATAAATATACATCCTTATTCGGGGCGCGGCGGGCGTGTGTGGGCCGGACGATTATTACACGGCGGCTGAACTGTTTCGTGAGTATTAACGTATTTGACGTCCTGTGTCACGACCGCGGTGCCCGACTTGATATTGGGCGTCCTAAAACAAGCGTGCACAGCCGTCCAATTAGCCTCCGGATTGCACTAGTAGCTCGCCCGCATCTACACTTGACTGAAGGGCAATGGAGGATCGGTATCTCAGTCCAAGTAATCCAGACGGTTTTTTGGCCCGGCGTTCACGCTTCGATAGCCCGAAATCCGGCTAGTAGGG
>seq_15_100_157
TACTCGGGCCCTGCTCACGACGTAGTTGGAAGGGTGCCAATCTCCAGCGCAAATTGATAGGGCTTGGGTAGCGGTTCCGGAAGAATATGAGAGAAGTCGCCCTTATATGAAATAGCAGAGTCTAACTTTTATCAGATGTAGTGTTAGCCTTTTTCTGGGTGTTTCCCTAAAATGATGTCGCGAATTAGGACGATGATGGGAATGCACGAGGTCTAAAGCTCGGTGTTAAGCCCGGGTAAGCTAAGAACATACCAATGTTACGCCAGATGGTCCCACTTTCTTGGCGTATCCAGCTTGATGCCTGACTGCCTCTCGGGAGGACCCTGACCATGGGGGATTGAACGTATGTGTTCTACCACCATTGCATACGGGTAGGTCTTCGCCGTCTTGAGAAAAGACT
