# Supplementary material for: HeliCis: a DNA motif discovery tool for colocalized motif pairs with periodic spacing
Source: BMC Bioinformatics. 2007 Oct 28;8:418. doi: 10.1186/1471-2105-8-418 (PMC2200674; doi:10.1186/1471-2105-8-418)
Supplement: Additional file 2 — Evaluation sequences. This archive contains evaluation sequence datasets and the Matlab scripts used for generating them. [file 1471-2105-8-418-S2.zip › var_ic/srf_ets_3_8.6759_6.3064.fasta]

>seq_1_100_157
GTAGCTTCAGTCGGAGTAAGTGATGTAAAACTTGGTCTTTCGTTGTGACTTTGGCTCTATCGTCCCTCCGCACCTAGTATGGCTTAAGGGTAATAAGTACCCTTAGATGGCCATAGTGCCCCCGCGTGAAGTTGGCTCCCAATTGCCAGAGACACGCGTCGGTTCCTGCGTTTACTTAAAAAACAGGGAGGCCATATGAAGACGAACGCTTTCAGCGAATAAGCTACCTTCCATTATCTACCGTGTCGGGAGCGTAACTTTGATACCTGCCTAGCGCCTCGGATTTGAGAACCCCGACAAATAAAGGTCACCTCACTCCTGGGCACACAACCCAGGATGTGTACGGAAAACTCGGCGCGGGCCTTATTGCCGCCCCTTCAAGAAGCCGACGCTTCAGTCC
>seq_2_100_137
CGACCTTGATGTACTCCGACACAATGAATGGACGCAAAGAGCCTCTTGTGGATAAGCTGCTGCATCACATAAATTCTTTCACAGATATACTGGCGCTGTTCCCTACTTGGTCTGGGGTTATTATTGAAGAGACATTAACTGCTTTCGTGCTGGCATTGGTCCACCGGAAATTATATTGACGGACTACCTTGTAAGCCAGCTCTGTATGCACGTAGCACTCCAACGCCTGCGTAGCACATTCTATTTAGAAACACTCTACTTGAAGGTGGGCGGGCGGTATCCAATCGATGAGGGCAGTACACACTTGTAGAGTCACAGGACCACTCGAGCGCGGCCAAGCCCAAGGAAGAATATTACCGCCTTCACTTAAGTGGTCGCAGAAGACTCAAGGTTTTAAAGT
>seq_3_100_157
TCTAGAGTCCATCACTTTAAGGTCGTTGATTCTAATTGGTACAGTATATGTTCGCTAAGCTGGTGTGCGGTTCTTCGACAAGACCACGACCCCTTGCCTGCCAAATTTGGAACCAAGACAGGGGGTTGAATTTACACCTCGTTACTACGGTTGCAACCCCGCATCCCCCACCAAACTTCCAGCAAGCCCCAGCAGTATTCCCTACTCTCCTCCTCGGGCACCCAGGACGTCTTTTGGATGGATGTTTTCGGTGAGACAAACTTCTATCCCCAGACAATTGCGCTTAAGATCGAAACCGAGGCCTGCCAGCCCTATTTGCTCCAATAGGCCCCAAACCGCAATGCATAAGTCCATGTTATGTGTTCTGGAGTTACGGGAATATTGAGGAACCACAAGTTCG
>seq_4_100_147
ACGGCGTCGTCTTGTAACAGATGTGCTAGTCCAGCAAAGCGTCAGGGAAAACCGCGCCCGCTTCCATTTGAAGATAAAGAGGGTCTATCAATTGTACGTTCGTTCGATGGCGGAAACAGTAAACAAAGAACCACGCATCAATAAACAACCACATTCGGCAGGTATCAGATCACATACCTGCTGAATCGCTTTTCTACCCAAATGTCTGTTAACGACGTAGCGAGACTATGCCGTCGCAGGAGACATCGGAAGTTGTCCATGGAACGCCCCTTTCGTCTTTGCACCATGTGTCTAGTGCAACGAGTCGCCCGTAAACCGGTAGTGTAGTCGGGTTGTGAGTAGAGGAGCAAGTAACCATAGCCCCTATCACCGACACGCGAAAAGTCGTATCCGTTCAGTG
>seq_5_100_127
ACGACTCTCTATGGCGACTAATTGTTTTTGTGCCACTGAGGCGGATTCTTTCTTAACGTGTGAGCCACAAATTTTTCTTCTATGATACGCAAATCCGGATCCCGTGATGGGCGCAGATGGTGACGCCTGCGCTTCCCGCCACCACGCTAGACGTAGTGATTCCGGATGTAACTTTCCACAAACCCTAGAGTAACGGATTAAGAGAATGGCCTGTAGCGCTGTCTTCACCCTTTATGTGCGCCACGTGTTTTAAATACTACTGCCAGTGATGCATCTGTGCATGTCGTGTCCCTGCTTTTGTGGTTAGTGATCAGGTGTGAGTTTACAATAGCGTATAGGAGCTTTCGTCATACCTAGGGACAAGCTCCCTGATAAGCTCGAATCCCTACTGCCGTAGCGA
>seq_6_100_147
TTGGGACGAATAGATGTAAATCGCCGAGGTCTTGAACATATACATTAAACTGTTGCGCCCCATCTTCGGGCGGACCTATGACAGAGAACTAGAAGGAACGCCCGATTTGGGCTCGTAAATGCTCTTCCGCGGACAGTCGCGCTGGCTATGCCTTCCGGGTAAGGCAACATTAGTGATGCTACACTATTTGTGACGAAATCAATTCTGATTACACGTTACATCTAAGCGTCGGTCGCAGGGATATGATGGGGTCCCAAAAACGCGGCTACACTCATTGTATGGATATCCTATACAACATGATTTCGACGACATTACCCTAAACGGCAAGGGTGTACTGACGGGTACTAGTATCGCAAGTCTCTTCGTCCACCAGGATGCGTTCATTCGCGTCTGAGCAGCG
>seq_7_100_117
CATGAACCCGCTGGATACCTAGTAAGGCGCTCAGCTCCGTAAGCTCGTGGCGCGCCCTATTATATTCAATGTCCTGCTTGGGTGTACGCGGTGACTGACTCCATTTTTTGTGGGAAAGTCATCTCCTGCGTGTTATGGTGTTGCTATTGGCACCCAAAACGCCATGTCCCGCGTTCACGATGCAGTACTGTCAAATAAGGTCGAGATAATTAAAACACGTAGTTGAGCGGTGTTTGCCTCGGAGGAGTTGGCTTTATTTTGTGAACCCACACTATCCTATATTGCAACGGAGGACCTAGTGAGCAATACAACCAATAATAAGGCCCCAATGAGGTACCATACTAGACGGGTATGTGATAAGGTGCGAGGGACTTGATGTCGGAAACGCGGTAAGCAGAGG
>seq_8_100_137
CAGCACATTAATGTACGGGGTTAGCGGTGGCTGTCACTGATTACAGCCTCAGAAATCTGTTATCCATTTGCTATTGTAATGCCACCGGGATCTCTCGACCCTCTATTAGGACGTTGCGTAAATGGATTTGATTATTCATTTCTGCCGTTCGTTGGCGCATGCGTGCTATGTGATAGGTCATTCTTTAAAGGACTCGTTGGCTGGGGAAACTAGCGCCTGGCAGAGGAGGACTGATTCGGACATCGCCGAGTCTAATTTTATATAGCAACTCCTTATTGGCATGTTAATGTTCGGTCGGTCAGTCAACATAATATGTCCTCACTGAGTCTTCAGATTATACTGGGGCATGACATCCCGGGTGGCAGCATAATCCCTAGAGGTTTCTTGGAGTTCTTCCTCA
>seq_9_100_127
TAAGCCTCGTCTTCGCAGCCGTCCCCCCACTAATTCTGTCTTCATCCGGGCACAGGATCGCGGGCCCCTCCGGCATTTCTGCCGCGCCGGGTCAAAGGCGCCCTATTTAGTAGCTGTACCCCCAAAATGCGCTTCCGCACATGCCGCTCAGCACGTACCGGCATCAATGTTGTAGGCCGGAACCGTTGGAGATTTTTGAGGTCTTAAGGCTGATTGCAATGGTACGCATTCATTGCTCCAGTCTCCACATAGTGCGTTGTTGTAGCAAGCAGCCTTAAAAAAATCTTAGAACTAGATCAGATCCTTGATCAGCTAGGGCCTCATATATTGAGTTTGTTGCTGAATATCATGCACCAAAAGGTGGCTACTTAGCTTCTGGCACGGAGGGCTCGCACAAGTG
>seq_10_100_157
CCCAAAAAATTCCGGTACGCTCAACGCCTGCATCGGCATAGCTAGGGAAATTAAACGCCAGCGCGATTAGCGATGCGCAGGTAATCGGCGTTGTCTGGGCCCTTATAAGGTTGCACGGAATCTGTCCTTACGGTGTGTGAGTGGCCGAAGGTACAGATTGACATCCTGCAAGCAAGTACAGAACCAGGATCCTATAAAATGTGTTTTAAATATATCGCACGCGAGGCTGCTCATCATAATTGAGGGAAACTAACTTAATACATTTAGGTGACGGGCCAGTCCGAGAGACCATATTTTTCCTGTCTTAACCATCGTGTTCAGCGTCGCCAAGAGCCGACTTACATATCTGGTTTTGTAGATCCCCAAGCTTGGCATTCAATGAACCGTCTGTTGCGTTACT
>seq_11_100_147
AAGCACTTACTGCTAAAGTCGCGCAGCGATCCATTATCGTCGCACGTTCGTTTTCATCCCGGCTCTGGTTAGTCGCTACAGTACGTCGTGCGCTCGGTCTCGTTATATGGCAGGGCCACTCCACGCGGCGACTAACACGCGCTATTCGGCACTTCCTGACTAGGAGCTCAGGGTTAGTGGTCCAAGACGGGCGACGATCGGCTTACGTGCCTCATACCCAGTGGTGTCGCTAAAGGGCATGTCGGTCCGTTAGAAGAACCGATGCAAAAGGTTGAAGGAAATGCGCTCCGCTATTATGAGGTCCCTCAATTGCATGGAGATATATGCCGGCGATCTAACGTTCAAGACAGCAGCACCCTACACATACTCACAGAAGATATGTAGACTTTGAATTACAAGG
>seq_12_100_157
ATAGAAGACTGCCAGACACGAAATACAAGACGGCTCCTTTTGACGAAAATTTCCTTGGCAGGTGTGAAGTACGTGCTGATTGCTACCGTATCTGAGCCATCCTTTTTGGGTTTATGTTAGATCCCATCAGTTCTATAGTTAATTTCTTCCTCTCGGTACTGTTTCCTTCTCTCGATTGCGTCTGCTAAGAAGCTACCACTGTATTACCAGCTCTAACTTATGAAACAATGACCCGAGGCTTTTACCTCATCCCGTTTCAAGCCTCATTGGTTCTGGGGCCAACATGTGCTTTGATCAGGTTTGCAGAAACTTGGTGTAACGGCTAAACGCTACTAGTCCCGCGGAGTGAAGCGCCGTTTCCAACCTTACTGAGCCCACTAATTCAGAGAAAGATGACATG
>seq_13_100_117
GAGGGATAGCGTCGGCTTACTGCTAATCTAAGTGAAGTTTACGTTTTCACCTTGCATGAGCACTAGCACTCTTCGTTCGAGCAAACACTATAATATCAACCCTTGTAAAGGCGGGGATCCGCATCCTCCCCATAAAGGGGGTTTCCAGGGTTTCCATATAGCGAATTTAACTACGCCTGGGGAGACTGTTTGAAGTAGGTGACCCATGAGACCGTGCTTTAACACTATACGTACCAGGGTTGAAGCGGCCTCTTAACGTTTTTGCTTGGGGACCTCACCGGGTGCCGGATCAGCACCTGAGAAACATTGGTTTCCTCTCTCGCCGTAACTCCCCTGGTCCGACGTTTCAGATCGCGAGTAGTCGGCTTAAGCGTGCACCAATCACCGTAAGCGTTAACCG
>seq_14_100_117
GCGAATTATACCGAAGCGCTCGTATATGAGACGCTCTGAAGGCATGAAGTAATACAAGGTTAGCCTCATCGTGTCTGTCACTTGAAGACCTGGCTTTGATCCCTCGTTGGCCCTATTCCTACTTCCGGTTAATAAGGCCGGGCTTGAGATGCTGAATCTATGATCGATAAACCTCTCGGTCATGGTATTTAGGTCCTCTCCCCAGACATGATTAGCCAGCGCGTCGCATTGCGTCCTTTCGGCACAAGTGGGACCAGCTAGGTATGAGAATGGCATTGATTTCTATGAAAAGATTTACCCGACCCCAACAGCGACCCCAATCGCCGTGCAGGCATTCCTTATCCAACAATACCGTAAAGTTTCAACGGCTCCTTAAGACGTTACTGGCGGCCCAATGTAT
>seq_15_100_127
TCAAACCACGCATCAACAGGATGAAATCTTGCTCGTCGCCCGTATGTCTAAACCCATGGGATGGCATTGACACGAACGGGGGACTACAGCGACGCCCTCCCCTTTTATAACAGTGACAGGCAGTACATTCACCTCTTCAACTTGACATGGCTAGGCTCAGCGAAAGTGTCGCAGACCCGGCTAGTTGATCTGTTAGACAATACACGCTGACCGCCTAGTTGATAGACTAGGGATTCCGTAGAAGCGTGCAGGCTAGTTCCGAACTAGGGGGAAATTGCCCTGCCAGCACAATCTCGAACAAGAAACGATTTACCGGGCAGGCAGCGTGACATCCTCTATATTCGGAAGCGGGTTGTTACAAGCAGCTGAGCATGTTATGTAATGGCGTAATTGCTTATTT
