# Supplementary material for: HeliCis: a DNA motif discovery tool for colocalized motif pairs with periodic spacing
Source: BMC Bioinformatics. 2007 Oct 28;8:418. doi: 10.1186/1471-2105-8-418 (PMC2200674; doi:10.1186/1471-2105-8-418)
Supplement: Additional file 2 — Evaluation sequences. This archive contains evaluation sequence datasets and the Matlab scripts used for generating them. [file 1471-2105-8-418-S2.zip › var_ic/srf_ets_4_7.6689_5.5125.fasta]

>seq_1_100_147
GAAACAAATATGTAGGCGTGTTACCATTACTGCGAGAAGAACTCTGCACAGGTTGATCTGGGTGTGGGAGCGTCTTTAGACTCACTATGCTCGACAGCCTCCATGGAACGTATTCTAGTGGGACACAACCCACTCCGCGGTAGAGTCACCACATCCTGCATTCCAATTAGCCGATCGCCGTAGCTGGGAAGCTCTAACATTCGTCGCCATGAAGTCAAGGGTTAGCGCTCCCGTCTTTGCATGAGGTCAGTTGGCCCGCCCGTTGTACGTAGCATGGACTGATCGTACCATGAACTCTCGAGCGAGTTATATTGGGGGTTGGCTAAACATACCTTCATCGTTTGCAACGGGTGCCCTTTAGTCGGGTGCCATTGTTAATAAAGTTGTACGCGAGGCAGAG
>seq_2_100_137
GGGTACGGGGGATTGTTAGCGGAAGACGACGCAGCCAGACCGTTAATGCTATACACTCGTGCGGCCGAGCACTCGAGAAACCGGCGACTCTGATCGGTGTCCTGATAAGGCGCTAACGTCAGTGGTAAGCACTCGGCTGTGAGTCCGCTAAAAATAGGAACTATACAGCGAATACGACAGCGAGCACCCAGCTTCCGGATCGGCGCGTGTGCACAGGGCAACCGAAGGTAGCGTCACCAGGTTGGCCGGACTCCAATGGCATCCAACCTGGCGCCGATGATTTGACACCCCGTACTTCTGAAGGGCCGTCACGAGTCGGCTTCTCCACCTGCCTGTTCGTACTTCACAGGTGGCCGTCGTCAGGTTGCACTCAGGGGGATTTATGAATTTCACCTGCATC
>seq_3_100_147
ATCTCGTTAGAACTGGCTATAAAGAGGGGTCTCCCGCGCCTGTAGACTATCACATCTGGAGAGGTTGCACGGGTATACCAGCCGGTTGAGTCGTTGTCCGCCTTATTTGTAGCTCATGGATAGAATTTACTTCAGTGATCCAGGTCAAATACCGCCCTAGGTTCGTCTACAACACGCCAGGCCGCACTGGTAAAGGAGCCCCATGTGTTCTACGCCAATGTGTAGCAGGTTATGATAGGCTTGACTAACAGTCCGCCAACGACGGGGCGCAATGCCGTGGCCTGGTTTCCACTGCTCGTATATTAACATGACTCACGGTCATGACGATCTACACCCCCGGATTTACAATGCCCTTACCTACCAAAAAACGAGTCACCTTGTTTTCTTAACGGTTGATGAC
>seq_4_100_117
AGCGTCAAAACTGAACTCCATTATCGTATATATGGGATGCTTCCACTGCCAAGCCCAGTATCTGCGAGCCTTTCGCACATAGATTGTGTTAAGTGCGGGGCCATATTTGGTAGTTTGGCAGCTTCCTCAATGTTCGTGGGCAACAGGAGCAATCTCGACAAGCAGGTTTAGGAAAACCGCGCTGTTAACATGGCGAGAAAATCCGGCGCCAAAGCACGTTGGACAGCACGAACCCAGCATTAAGCTTAACGTGGACTCTGTTTTGGAGGCACCACGACTTTCTTTCTGCTTCTATATCAGACAACTAGCTTTGGAGGGGGAGCAGCTGCTGTGTTTAGTGGGTGGTGGCCGGCACTAACGTTAGGAGGCACAATTCAAGGCTTTAAGTTATACCGGGTGT
>seq_5_100_127
GAATCCGATATAAGCTGGTAGAAGTTCATTAGCCGATAATACCTCTTTGAAACACAGCACAAGCCGCAAAAAGCCGAGAGATGCAAATATGCACTCAAGCCTATCTGTAGAGTCGTTCTGGCACTCGGATAAACCCCGACACGGCCAAGGGGTGGCCGGTGGGCGCCCAATAATCCATGGTCGGCTTGCACTAGCTCGCCTTTTCAGCTCGAAACGCGGCGTGGAGTGCGGGGCAGTAGGATAGGTGTGTACTTTAAGAAGCCCCAAGCTCAACGCTGTCTAAAACGGCTCATTCTCACGTATCTAGACTCTCGAGAGTCGTTACAGAGTCTCTGGTGGGCGCTTAAAAATCATATTGCTCGAGCACTCCTACCGGACACCCGAGACAGACTCGAGACCG
>seq_6_100_127
GGGTCCTCTACTCCGTGAGATACCACACGCAGAAGTTTATCGCCTATCGGTTACTGTGGAGTTGACAAAGCAGAAGCTCATGTTGTAAGACAAGCCACGCCCACATTAGGGGGTCGCGAGTAGTGACTAGGTTTACTGCTTTGGATAAAATGTTACGAGCCCTGTTTGACTATACGGTGACATCTCACCCACGCTAACGTCTCTTTGTATTAATAATGAATACGGTCTGAGATCCTTAATCGCCCCCCTTCAGGTTCGACCCCAGCGCCAGAATACTATTTTAGCGGGTTCGCTTAAATGTTAACCCCGTTCATCCTGCGGAGATATTATCTCTCCGACTACGTCGCTGCCTGTCTTCGCTATTGCGGCCTGCTAGAAATTAGAATTGACCCAAAGGTTT
>seq_7_100_117
AAGCTGGCTTACTGACATTGAATCAATCAAGGCGATAGACCGAGGGATACGCCCGGGGCCCCACCCCCGGTGGACATGAAAGAAATATCTTGTATCGAGACCGTATTTGGCGCAGTCGTCCTATGCTCAGTACGGCGTCAAAAGAATGCGATTAGTACCCGATGGTTTAACACTACGGTGGCGAGCTTTTAAATAATGGTATGCCTAACCGTTTGGTCGAGCTGGACGATCGCACCGTTGCTTGACCCCTAAACTGCGTAATTTGCTGGCGGTACATCTCGCACTCCAAGCTACCTCTCCGCAAGGAAACTCGGGTACCATGAGATGTGACCGTAGTGACGACAGTACTGACCGCACATTTCATGCGCAGTTACTCAAGTTCCCGGCGTGTCCCAAAACC
>seq_8_100_157
CCGCTCGCCCTGCTAGAGAATCCATGTCTAGAATGGCACATGAGCCGAAGACAAGAACGTCGGAAGGCCCTCAACAAGCAATTAGCTTCAAAGTCTCTAGCCTCATTTGCCTTTCTTCTAGTGCCTGCCCACCCATGTAGTACCGCTTTGGAGAAGTGTCCCTTCCTTCGCCAGTTTTCGATTAGACACGGTACAGTGGATTGGAAGTGAGTGCTCTCTCGGATTCTTGCAATATGGGACCTTTACAAACCCTATTGAATGTGTCATCAAGCGGCCTTCCAAGCTTGGGCTAGTCCCCCAAGACACTCAGAGCATCGTTCGATAAGTAGCCCCCCAGGTGGTAGTTACCGTGAAGTCATAACTGCCCAGAACGCCGTCTGCACGGGCCATTTATCATCAG
>seq_9_100_137
GCTTAGGGAGAGTATGCACCCACACGGAACTACTGTGTACTGTTACCTGATTAGTGGGCATGTATGAGCATTTAAGCTAGGTTTGGTTTGGAATATGAGGCCCTTGATGGCGTGGTCTCTTACATTTTGATCAGTTTCGGATTGCCGACCTCCCAATTCATGTTTCAACGGCATGCCGGTTTCTCCCTTGAAGCATGTGTGATGAGCGCGACATGACTCATCCCAGCTAGGAATTATTACGTCTCTGCACTCTTTCGGGCAGCTTGCTTGATGTAGTTAAAGTCTAGCACCATTGGAAATCCTCGTGTACGACCCCACCACTAACCGGGTTCGACTGGTGCAGAGGCGAGGCACTCGGGGACTCCTATGGGCTTAAGAGGCACCAACGCCTGGTCCACAC
>seq_10_100_117
GACTTGCCTAAAGGATTACAAGTCCTAAGGGAACGCCCAAGGTCATTCGCGGCCTGCCTCCGACTCGATCACCCTGCTTGCTCGATCCGCCTAACAGTATCCTTCTATCGGTCCCGTGCCACATCCTGCTCTTTTATAGAACTGCGATCGTAGGAACCTATCGTGTAATGTTAAGCTATCATTCGGTCCCATCCTCATTAAGGTAGCATGGCCTTGGCTTACAAGGCGCTTTGGGGTCTACACGCAGCCCTCGTTTGAATTCATCTTATGACGCGCTAATGATGCCCTGTCCATCGGAAAAGACAGGTCTGTGTCTAACTTCTAGCCGCAATACTTATGGGGCCGAGCTCCCCCGAGTCACGCACTGAACTCCTACACTGGGTCCCTATGCCATTAGCGT
>seq_11_100_117
CGCACCATCGGTAATAGGATATCCCCCGGCACTTTATGGTGGTTTCAAGCAACCAGGCTCCTAGGGTTGCGCAGATATCGCAATGTGACCGAGGAACTTGCTTTTTTTCCCCGCGTATCCTCTTCCTGCTCCAGGTAACAGGTGGCCAGTTAAGGCATAAGTGAGCTCCACCACTTAGGCTAACAAGTCAGGAATAAGAGTCACCCAGAGGGTTAACGTCGACCATCATTCGCTTACCTCGGCTTAGCCGTAACCGTGTTGGCGTCGGACACCAGTAGGGGACCTCAGCGGGCCTCAATGATCTCGAGTTCGTGCCTGGAGTATGTTACCGGATCGACTAGATGCACCACTCACGTAATATGACTGCTAGTGCCGACTGTTTCGATGGTCGAATGTGGGC
>seq_12_100_157
ATAGCAATTCTGATTTGGTGATTAGACCAGCAGGTAACTATATTATAACGCGCTCCACGATACCATAGAGCAAGAGATGCGCGGGGAAAAACGAATTCAGCCATTTATGGGCCTAAGACCCCTTATAGTGAAATGTTCGCAGACTAACCGACGGCCTTACTCATCCTGATTTTGTCCGTGCCCGGGCTCCATGAAGGCTACTGAACCCCTTTGAGGGCGTATATCGGAATTTTTGCCTAGGTAACGGACTACCATGCTACGTGGGACTGGAAAATGAGACCGCGAGAGAAATACCAATGTACGGACGTCCATCATGAAAGGTACTCAGTTCTCTAACACCTGTCCGCCCAGGCTATGCTTTTGCAAGAAGCGGTTGAAAGCGTTCTGCCCGGCTGTGCCT
>seq_13_100_127
TACACTTATCTGATCAGGATCCAACGTGTCAATCACACTCATTCGAGTTCGTAACGAACCCACTTATCCCAGATCCCCGCCTGCGCATATATATAATACTCCACATATGGTTACTCTTGTGTGAGTCGTCACTTCCACCTACAGGACTTAATACACGGGGGAGGCTCAATTATGATATCATCCTACATGAGGTAACTGTAAAAGATACACAGGAATAGCTACGCACTCGGGCGAAATAAGGTACGTGTCTGGGGTCATAAACGAGGGCTGGACGGTATAGAGGTTCGGGATCCAACGGCAGAACTTACGACCCCGTTTGGGAAGGTGGCGGAAGTGTCACAAAGAGGGTCTCACCATATGGCGGGCAACAACACATCTGTAGAGGGTAGTGAGTACGGAT
>seq_14_100_127
TTCTCATCATGGCTGGCACACTCCCGGAGGGGCCTAGATTTAGCAATGGGCAGCGGCTTTCTCCTTGCCGCCCATCAATTGACAGCGGCTCTAAAGTATGCCTTATTTCGAGGCCTATTTCTGAGGCATCATTTGCCATCAGAGTGGCCGGGCTTAATACAATGTTCTTGCCTAGAACGTTGCCGGAGACATTTCGATGCGTACTTTTACCGACACATATTTTGTGTCTTTCGAGCCAACAGCAATTGCGTGCTGTGAGACTAGATGCAGCTCTCAGGTGCTGCCACTATATGCCCGGCCCCTATTCAGTAACAAAATGAACTTGGTGGGGCCGTAACTAGGTATATTGTTCCGGCCTACGGTCGCTCGAACTCAGACCAGAGAAAGTCCGCCCCCGACA
>seq_15_100_117
CAGAAGCTGACTAGCTTAGGATGTCGCAGTGTCCAGCATATAAGAGGTTGGGCGTGTGATCTTAAATGGTCCGAACTCCTTGCGGACAATACCACAGTACCCTTTTTTGGTGTATTCTTCTCTTCCCCTTGTGCGGTCTGGATCCTAGTGATATACCCATCGTTGTAGAGGCCTTAGGTCCGCATGATTAGTCCTGAATGGCTAGGCCCTTGAAGCTAGTAGTGACATCCCCACCACGCCAGATATCATTTCGTGCTCATAGTATAAAACCGAAGTACTCGGAGTATGCCGTTGGGCGCCATATCACGCGTTAGTAGTGCTTGCTTAGACCATGAATACTAGAAAGTCAATATTCATTGGCATATCGTTCCTTCTATGGCTACTATTGTTCGCCCATACG
